# Supplementary material for: 5-Bromo-2-(4-fluoro­phen­yl)-7-methyl-3-methyl­sulfinyl-1-benzofuran
Source: Acta Crystallogr Sect E Struct Rep Online. 2009 Dec 19;66(Pt 1):o215. doi: 10.1107/S160053680905418X (PMC2980175; doi:10.1107/S160053680905418X)
Supplement: Supplementary file 2 [file e-66-0o215-Isup2.hkl]

# 
# h,k,l, Fc-squared, Fo-squared, sigma(Fo-squared) and status flag 
# 
data_I
_shelx_title ' 09ZS IN P-1' 
_shelx_refln_list_code          4 
_shelx_F_calc_maximum      155.71 
_exptl_crystal_F_000       368.00 
_reflns_d_resolution_high  0.7828 
 
loop_ 
 _symmetry_equiv_pos_as_xyz 
 'x, y, z' 
 '-x, -y, -z' 
 
_cell_length_a     7.5313 
_cell_length_b     9.8089 
_cell_length_c    10.9117 
_cell_angle_alpha 106.567 
_cell_angle_beta   92.634 
_cell_angle_gamma 109.526 
 
_shelx_F_squared_multiplier     1.000 
 
loop_ 
 _refln_index_h 
 _refln_index_k 
 _refln_index_l 
 _refln_F_squared_calc 
 _refln_F_squared_meas 
 _refln_F_squared_sigma 
 _refln_observed_status 
   1   0   0     2453.66     2425.02     24.75 o 
   2   0   0     2889.48     2865.19     29.14 o 
   3   0   0      274.45      277.48      3.99 o 
   4   0   0       18.78       29.88      1.60 o 
   5   0   0      593.83      582.55      7.85 o 
   6   0   0        5.82        8.09      2.24 o 
   7   0   0       82.13       88.23      3.90 o 
   8   0   0      104.67      117.48      6.20 o 
  -9   1   0      106.16      111.74      6.59 o 
  -8   1   0        0.48       -1.74      3.25 o 
  -7   1   0       78.19       81.69      5.64 o 
  -6   1   0       84.29       84.03      3.91 o 
  -5   1   0       48.18       42.03      2.15 o 
  -4   1   0     3420.91     3342.81     34.52 o 
  -3   1   0       80.71       73.59      1.85 o 
  -2   1   0      970.90     1057.32     11.24 o 
  -1   1   0     1186.17     1308.91     23.24 o 
   0   1   0     1898.09     1852.42     20.23 o 
   1   1   0     3129.67     3163.25     43.06 o 
   2   1   0     5195.41     5173.84     64.79 o 
   3   1   0      728.13      675.87      9.54 o 
   4   1   0     4739.89     4774.74     52.67 o 
   5   1   0      297.09      311.68      5.68 o 
   6   1   0      119.20      120.81      4.01 o 
   7   1   0       73.21       84.24      3.93 o 
   8   1   0       68.57       73.83      4.28 o 
  -9   2   0       79.03       84.71      5.82 o 
  -8   2   0      296.86      302.18     10.83 o 
  -7   2   0      146.69      144.81      4.85 o 
  -6   2   0       20.26       25.21      2.38 o 
  -5   2   0      976.70      979.81     11.79 o 
  -4   2   0       60.24       62.78      2.76 o 
  -3   2   0        3.73        4.29      0.85 o 
  -2   2   0    19846.82    18710.84    186.43 o 
  -1   2   0      681.46      770.18      9.97 o 
   0   2   0    12490.17    10887.51    108.47 o 
   1   2   0       24.09       33.89      1.91 o 
   2   2   0      370.98      390.90      4.35 o 
   3   2   0        1.14        8.80      2.25 o 
   4   2   0        3.92        1.49      1.52 o 
   5   2   0      168.23      182.20     10.87 o 
   6   2   0       21.35       22.28      2.65 o 
   7   2   0      337.13      326.40      8.23 o 
   8   2   0      238.47      236.99     10.83 o 
  -8   3   0        3.74        4.74      3.84 o 
  -7   3   0       70.61       72.55      4.51 o 
  -6   3   0       33.04       35.31      2.52 o 
  -5   3   0      277.83      271.40      5.66 o 
  -4   3   0     1167.30     1105.58     12.55 o 
  -3   3   0      275.89      271.06      3.89 o 
  -2   3   0     4861.34     5120.32     60.27 o 
  -1   3   0     2412.84     2480.06     25.49 o 
   0   3   0     2584.26     2746.10     28.32 o 
   1   3   0      541.27      501.91      6.31 o 
   2   3   0     3064.65     3223.27     34.96 o 
   3   3   0     1507.28     1493.86     20.98 o 
   4   3   0     1194.61     1157.40     23.81 o 
   5   3   0        4.64        4.85      3.95 o 
   6   3   0        0.78        1.01      3.09 o 
   7   3   0      176.54      168.78     11.40 o 
  -9   4   0      106.46      111.93      7.67 o 
  -8   4   0      279.79      289.54     10.38 o 
  -7   4   0      109.74      103.31      4.72 o 
  -6   4   0       65.15       74.27      4.51 o 
  -5   4   0     2031.56     2030.53     28.38 o 
  -4   4   0      999.70     1062.28     12.27 o 
  -3   4   0       16.49       17.49      2.63 o 
  -2   4   0     1162.99     1216.06     26.04 o 
  -1   4   0     2392.23     2515.80     26.18 o 
   0   4   0     6912.59     7090.71     73.04 o 
   1   4   0       79.90      117.33      2.75 o 
   2   4   0      740.22      805.80      9.91 o 
   3   4   0      441.02      446.24     11.74 o 
   4   4   0      251.24      258.65      7.10 o 
   5   4   0      363.89      360.90      8.92 o 
   6   4   0       74.50       80.53      5.40 o 
   7   4   0       18.24       17.51      4.53 o 
  -9   5   0       84.60       78.76      7.00 o 
  -8   5   0       24.53       22.97      3.58 o 
  -7   5   0      255.77      256.10      7.05 o 
  -6   5   0       40.96       44.23      3.30 o 
  -5   5   0      429.52      422.53      6.32 o 
  -4   5   0     2664.36     2750.26     30.90 o 
  -3   5   0      399.89      401.89      7.06 o 
  -2   5   0      419.22      425.80      5.87 o 
  -1   5   0     2094.63     2279.27     24.32 o 
   0   5   0     2204.92     2355.30     25.27 o 
   1   5   0     1276.93     1335.76     15.39 o 
   2   5   0      323.18      325.96      7.58 o 
   3   5   0      460.70      432.98     11.51 o 
   4   5   0      478.76      464.76     12.19 o 
   5   5   0      140.08      127.88      6.22 o 
   6   5   0       15.41       17.33      4.33 o 
  -9   6   0       97.95       91.85      9.48 o 
  -8   6   0      162.92      167.44      6.29 o 
  -7   6   0      323.36      309.40      9.93 o 
  -6   6   0      200.00      194.97      8.35 o 
  -5   6   0     1043.38     1036.04     12.83 o 
  -4   6   0      214.61      218.72      4.18 o 
  -3   6   0      385.84      400.29      5.97 o 
  -2   6   0     1021.43     1038.37     12.35 o 
  -1   6   0      844.98      797.49     10.20 o 
   0   6   0     2508.64     2568.89     33.08 o 
   1   6   0       31.51       37.73      3.27 o 
   2   6   0        9.75        6.78      2.95 o 
   3   6   0        8.45        5.72      4.63 o 
   4   6   0      493.46      441.20     10.60 o 
   5   6   0       28.21       39.33      4.55 o 
   6   6   0       34.80       31.79      5.08 o 
  -9   7   0        1.28        4.06      5.87 o 
  -8   7   0      125.60      117.58      9.70 o 
  -7   7   0       46.24       46.71      6.77 o 
  -6   7   0       11.18       10.61      4.96 o 
  -5   7   0      661.18      638.92     13.52 o 
  -4   7   0     1221.68     1191.24     18.01 o 
  -3   7   0     1182.22     1177.67     14.06 o 
  -2   7   0      876.04      863.36     11.01 o 
  -1   7   0      494.72      482.90      7.83 o 
   0   7   0      618.95      630.71      9.15 o 
   1   7   0      276.05      269.90      7.34 o 
   2   7   0       95.73      109.67      5.50 o 
   3   7   0      662.02      634.03     15.35 o 
   4   7   0      197.48      193.94      7.65 o 
   5   7   0        1.59       -5.86      3.90 o 
  -9   8   0      367.53      322.94     15.57 o 
  -8   8   0      336.24      331.52     14.89 o 
  -7   8   0      122.10      136.53      9.93 o 
  -6   8   0      237.16      241.70     11.28 o 
  -5   8   0      157.52      160.91      9.03 o 
  -4   8   0      606.12      612.73     11.34 o 
  -3   8   0       88.57       88.39      4.55 o 
  -2   8   0      169.71      172.76      5.66 o 
  -1   8   0      836.72      849.01     11.46 o 
   0   8   0      418.96      398.28     17.49 o 
   1   8   0       10.33       10.42      4.63 o 
   2   8   0        2.88        5.13      3.66 o 
   3   8   0       37.23       35.57      5.75 o 
   4   8   0      169.40      143.92      7.41 o 
  -7   9   0       62.95       59.35      8.12 o 
  -6   9   0       41.51       42.43      7.00 o 
  -5   9   0     1801.49     1757.55     38.82 o 
  -4   9   0     2045.48     2084.52     29.95 o 
  -3   9   0      824.56      841.00     14.75 o 
  -2   9   0      516.46      566.91     11.33 o 
  -1   9   0       55.06       58.90      6.32 o 
   0   9   0      309.61      346.41     13.09 o 
   1   9   0       73.50       76.05      7.67 o 
   2   9   0       33.07       33.17      6.54 o 
   3   9   0      219.74      197.69     11.28 o 
  -7  10   0       20.07        6.54      6.32 o 
  -6  10   0        1.95       -0.90      5.64 o 
  -5  10   0       10.87        8.58      5.19 o 
  -4  10   0      147.34      160.84      6.45 o 
  -3  10   0       68.95       71.28      5.75 o 
  -2  10   0      279.67      290.38      8.21 o 
  -1  10   0     1487.50     1554.22     34.75 o 
   0  10   0      283.88      317.52     13.31 o 
   1  10   0       64.73       73.80      8.12 o 
   2  10   0      110.35      109.45      9.70 o 
  -6  11   0      239.98      234.02     13.09 o 
  -5  11   0     1008.38     1046.90     27.53 o 
  -4  11   0      229.76      221.39     11.06 o 
  -3  11   0        5.24        1.41      3.57 o 
  -2  11   0      111.42      114.19      9.48 o 
  -1  11   0        3.79        0.23      6.09 o 
   0  11   0      297.78      287.06     13.77 o 
   2 -12   1      202.42      227.71     12.19 o 
   4 -12   1       69.21       78.76      8.58 o 
   5 -12   1       19.18       15.57      6.77 o 
   0 -11   1        1.60        1.81      5.64 o 
   1 -11   1        7.51       -3.39      5.87 o 
   2 -11   1        9.25       -2.93      5.19 o 
   3 -11   1      785.74      837.48     22.57 o 
   4 -11   1      599.27      630.31     19.41 o 
   5 -11   1       16.65       21.66      5.64 o 
   6 -11   1       71.40       80.79      9.03 o 
  -2 -10   1       20.88       18.05      6.32 o 
  -1 -10   1      574.95      592.62     18.51 o 
   0 -10   1      734.65      715.39     20.31 o 
   1 -10   1       16.40       26.18      5.87 o 
   2 -10   1      342.53      341.09      8.62 o 
   3 -10   1      406.75      433.98     10.05 o 
   4 -10   1        2.65        6.32      4.51 o 
   5 -10   1        2.40       -2.93      4.06 o 
   6 -10   1       13.89       13.99      5.87 o 
  -3  -9   1       76.00       76.91      5.90 o 
  -2  -9   1      520.28      520.98     12.05 o 
  -1  -9   1      506.00      489.35     11.25 o 
   0  -9   1       94.70      103.02      5.66 o 
   1  -9   1      493.07      490.18     10.28 o 
   2  -9   1      537.03      542.38     10.77 o 
   3  -9   1     1021.21     1033.54     16.81 o 
   4  -9   1      256.10      286.38     11.51 o 
   5  -9   1        7.63       -6.77      4.51 o 
   6  -9   1      244.87      250.50     12.19 o 
   8  -9   1       31.70       32.27      6.77 o 
  -4  -8   1       69.44       77.89      6.06 o 
  -3  -8   1       38.96       44.90      4.79 o 
  -2  -8   1      160.68      153.64      6.88 o 
  -1  -8   1      994.81      982.21     16.83 o 
   0  -8   1     1443.42     1486.99     22.50 o 
   1  -8   1      806.47      781.11     12.17 o 
   2  -8   1     2507.37     2481.41     36.14 o 
   3  -8   1      492.20      513.02     11.82 o 
   4  -8   1       60.34       60.67      2.95 o 
   5  -8   1       41.41       43.56      3.38 o 
   6  -8   1      100.29       90.95      8.12 o 
   7  -8   1      433.18      424.04     15.80 o 
   8  -8   1       72.81       78.99      8.80 o 
   9  -8   1        2.96       -2.26      6.32 o 
  -5  -7   1      182.45      158.10      8.24 o 
  -4  -7   1      100.28      118.61      6.17 o 
  -3  -7   1       95.74       93.48      5.49 o 
  -2  -7   1      368.32      362.80     11.51 o 
  -1  -7   1       21.60       20.58      3.19 o 
   0  -7   1     1395.54     1428.38     17.06 o 
   1  -7   1      764.45      806.40     14.99 o 
   2  -7   1      520.61      512.65      7.55 o 
   3  -7   1     1496.15     1484.51     17.07 o 
   4  -7   1      648.81      634.28      8.69 o 
   5  -7   1      293.43      291.13     11.74 o 
   6  -7   1     1274.83     1259.32     19.57 o 
   7  -7   1      146.96      146.90      5.67 o 
   8  -7   1       67.81       77.93      8.69 o 
   9  -7   1       51.57       54.16      8.12 o 
  -6  -6   1      158.60      157.60      7.80 o 
  -5  -6   1      151.67      137.44      8.12 o 
  -4  -6   1       24.81       21.50      3.50 o 
  -3  -6   1       10.52        7.32      3.02 o 
  -2  -6   1      302.84      290.54      7.49 o 
  -1  -6   1     2275.84     2202.47     30.31 o 
   0  -6   1     2532.59     2539.64     27.53 o 
   1  -6   1      503.79      518.87      7.38 o 
   2  -6   1     1254.70     1261.54     15.91 o 
   3  -6   1       83.30       86.05      2.75 o 
   4  -6   1     1023.07     1039.76     12.43 o 
   5  -6   1      151.63      166.49      5.20 o 
   6  -6   1      105.11      105.84      5.87 o 
   7  -6   1      556.54      540.94     11.85 o 
   8  -6   1      163.39      164.01      6.29 o 
   9  -6   1       23.22       21.63      3.79 o 
  -6  -5   1        4.01        4.15      5.30 o 
  -5  -5   1      412.42      388.41      9.72 o 
  -4  -5   1      200.39      206.80      6.62 o 
  -3  -5   1      276.02      291.91      7.41 o 
  -2  -5   1     1389.97     1392.14     35.77 o 
  -1  -5   1       54.13       67.14      2.51 o 
   0  -5   1      672.71      687.57     14.24 o 
   1  -5   1      169.03      170.63      3.47 o 
   2  -5   1      724.01      745.43     14.95 o 
   3  -5   1     2332.72     2427.92     34.97 o 
   4  -5   1     1516.92     1570.12     25.24 o 
   5  -5   1      375.82      408.21      6.15 o 
   6  -5   1      485.35      469.82     16.47 o 
   7  -5   1       27.01       30.89      3.30 o 
   8  -5   1      135.50      145.08      5.91 o 
   9  -5   1       74.22       77.86      7.00 o 
  -7  -4   1      126.31      115.51     11.74 o 
  -6  -4   1      264.03      267.45      8.28 o 
  -5  -4   1       44.57       40.47      8.01 o 
  -4  -4   1      110.71      112.32      5.01 o 
  -3  -4   1       29.15       34.01      3.02 o 
  -2  -4   1     1206.96     1184.25     14.82 o 
  -1  -4   1     4897.37     5038.75     56.84 o 
   0  -4   1     2014.30     2022.37     21.54 o 
   1  -4   1       65.69       51.55      2.32 o 
   2  -4   1     1067.65     1118.04     15.07 o 
   3  -4   1      362.71      408.71      7.98 o 
   4  -4   1       89.28       81.73      2.36 o 
   5  -4   1        5.67        5.84      1.45 o 
   6  -4   1      375.58      374.82      8.69 o 
   7  -4   1      621.68      598.17     11.41 o 
   8  -4   1       45.52       52.81      5.42 o 
   9  -4   1        3.82        0.45      4.29 o 
  -7  -3   1        4.57       -0.21      3.21 o 
  -6  -3   1       49.80       62.36      4.53 o 
  -5  -3   1     1343.64     1311.25     20.18 o 
  -4  -3   1     1141.72     1113.97     16.99 o 
  -3  -3   1      195.75      168.14      4.87 o 
  -2  -3   1     3206.08     3204.93    113.63 o 
  -1  -3   1      156.14      152.95      2.74 o 
   0  -3   1     2325.25     2431.26     28.26 o 
   1  -3   1      100.82      110.26      2.85 o 
   2  -3   1     1924.43     1911.30     24.82 o 
   3  -3   1     3386.84     3368.43     34.42 o 
   4  -3   1      626.06      597.76     10.52 o 
   5  -3   1      224.23      231.58      4.23 o 
   6  -3   1      536.81      530.02      7.70 o 
   7  -3   1       83.04       84.96      4.43 o 
   8  -3   1      132.03      139.69      7.90 o 
   9  -3   1       26.07       27.53      5.42 o 
  -8  -2   1        3.45        0.97      5.08 o 
  -7  -2   1       29.19       28.32      3.73 o 
  -6  -2   1      375.08      364.18      8.60 o 
  -5  -2   1      217.47      219.67      4.99 o 
  -4  -2   1       13.86       11.70      1.85 o 
  -3  -2   1       36.28       36.90      2.39 o 
  -2  -2   1     1966.54     1877.49     42.43 o 
  -1  -2   1     7029.66     6678.26    174.00 o 
   0  -2   1     6470.88     6170.06     61.88 o 
   1  -2   1      127.01      142.73      2.70 o 
   2  -2   1     1499.53     1484.48     21.21 o 
   3  -2   1      376.54      397.99      6.34 o 
   4  -2   1      431.46      429.15      5.85 o 
   5  -2   1       23.33       26.15      2.18 o 
   6  -2   1     1000.64      945.49     17.91 o 
   7  -2   1      749.28      723.51     17.83 o 
   8  -2   1       36.69       37.69      5.42 o 
   9  -2   1        0.89        4.63      4.05 o 
  -8  -1   1       21.06       13.36      3.84 o 
  -7  -1   1       43.16       62.45      7.09 o 
  -6  -1   1      610.39      612.72      9.15 o 
  -5  -1   1      883.48      807.43     10.45 o 
  -4  -1   1     1832.08     1840.66     17.04 o 
  -3  -1   1      531.15      538.67      5.76 o 
  -2  -1   1     1258.27     1207.93     11.10 o 
  -1  -1   1        3.66        7.22      1.35 o 
   0  -1   1      763.81      799.08      8.51 o 
   1  -1   1       10.44       13.70      2.03 o 
   2  -1   1     1666.84     1633.45     21.89 o 
   3  -1   1     1523.84     1477.37     15.84 o 
   4  -1   1      297.63      305.24      4.68 o 
   5  -1   1      107.36      109.97      3.60 o 
   6  -1   1      313.14      313.91      6.78 o 
   7  -1   1       94.95       92.53      6.54 o 
   8  -1   1      233.56      241.82      7.55 o 
   9  -1   1       46.78       42.70      5.08 o 
  -9   0   1       92.74      109.23      6.68 o 
  -8   0   1       33.07       35.32      3.43 o 
  -7   0   1      309.07      329.31      6.58 o 
  -6   0   1      914.33      900.02     12.55 o 
  -5   0   1        2.87        1.72      1.58 o 
  -4   0   1        2.65        4.63      1.06 o 
  -3   0   1     1026.64     1038.75     14.12 o 
  -2   0   1    24092.90    21362.74    207.63 o 
  -1   0   1     3471.24     3369.39     68.71 o 
   0   0   1      138.06      158.51      3.01 o 
   1   0   1       85.35       84.29      1.43 o 
   2   0   1     1096.25     1077.51     14.20 o 
   3   0   1       81.79       89.60      2.17 o 
   4   0   1      377.99      356.48      5.25 o 
   5   0   1       40.38       45.60      2.26 o 
   6   0   1      764.46      739.11     12.44 o 
   7   0   1      324.26      329.06      6.65 o 
   8   0   1       52.10       50.66      4.85 o 
  -9   1   1       40.36       41.91      6.43 o 
  -8   1   1       85.03       86.24      4.20 o 
  -7   1   1        1.42        5.52      2.11 o 
  -6   1   1     1298.20     1345.47     27.08 o 
  -5   1   1     1129.00     1114.95     14.49 o 
  -4   1   1      625.53      577.40     10.40 o 
  -3   1   1     4516.12     4632.69     46.77 o 
  -2   1   1    24244.23    21746.69    394.74 o 
  -1   1   1      341.58      365.13      5.75 o 
   0   1   1      175.72      192.95      1.99 o 
   1   1   1       27.42       32.65      1.19 o 
   2   1   1     3331.03     3267.54     33.31 o 
   3   1   1     1108.18     1067.10     12.05 o 
   4   1   1      176.56      160.89      3.35 o 
   5   1   1      200.79      197.59      4.45 o 
   6   1   1        7.99        7.86      2.34 o 
   7   1   1      110.97      138.58      5.63 o 
   8   1   1      160.12      171.23      7.25 o 
  -9   2   1       83.55       90.16      5.72 o 
  -8   2   1       19.52       28.61      3.84 o 
  -7   2   1       92.16      101.56      4.31 o 
  -6   2   1      687.27      660.37      9.10 o 
  -5   2   1      731.25      725.36      9.23 o 
  -4   2   1     6535.58     6519.65     80.55 o 
  -3   2   1      653.53      653.52      7.66 o 
  -2   2   1     6793.06     6660.49    127.38 o 
  -1   2   1     6226.74     6179.14    125.87 o 
   0   2   1     1231.73     1272.65     13.42 o 
   1   2   1     1617.00     1642.29     14.70 o 
   2   2   1     2272.14     2507.23     22.20 o 
   3   2   1        5.32        9.54      1.16 o 
   4   2   1      150.33      137.77      3.64 o 
   5   2   1       69.49       66.45      3.32 o 
   6   2   1      921.97      929.46     12.75 o 
   7   2   1       44.86       50.89      3.68 o 
   8   2   1       38.14       32.82      4.87 o 
  -9   3   1        0.49       -4.96      3.31 o 
  -8   3   1       30.98       29.56      4.96 o 
  -7   3   1       27.37       31.75      2.40 o 
  -6   3   1      449.88      441.80      6.81 o 
  -5   3   1     1273.65     1236.41     14.25 o 
  -4   3   1     5751.09     6013.72     64.53 o 
  -3   3   1      312.60      309.29      5.56 o 
  -2   3   1      521.47      537.23      6.37 o 
  -1   3   1     2240.50     2287.62     23.66 o 
   0   3   1     3708.87     3742.26     38.13 o 
   1   3   1      855.96      902.64     10.37 o 
   2   3   1     2054.14     1873.05     20.18 o 
   3   3   1      670.56      649.46      8.70 o 
   4   3   1       70.59       66.94      3.20 o 
   5   3   1      653.94      609.59      9.28 o 
   6   3   1        0.75       -0.88      2.39 o 
   7   3   1      299.06      308.58     10.27 o 
  -8   4   1       84.29       85.98      6.32 o 
  -7   4   1      201.92      201.05      5.34 o 
  -6   4   1        2.76        2.57      2.21 o 
  -5   4   1       60.21       59.79      2.53 o 
  -4   4   1      129.82      128.50      2.88 o 
  -3   4   1      766.44      870.94     35.60 o 
  -2   4   1     4558.32     4517.50     62.54 o 
  -1   4   1      828.24      834.86      9.72 o 
   0   4   1     1324.06     1518.91     16.68 o 
   1   4   1     1646.06     1743.27     19.10 o 
   2   4   1       32.77       39.64      2.08 o 
   3   4   1      509.78      489.36      9.57 o 
   4   4   1      473.24      454.02     10.72 o 
   5   4   1        5.61       -1.26      3.02 o 
   6   4   1      947.35      888.39     16.43 o 
   7   4   1      228.84      231.40      8.44 o 
  -8   5   1        0.47       -0.59      3.61 o 
  -7   5   1        5.18        2.99      2.49 o 
  -6   5   1     2594.37     2541.73     27.74 o 
  -5   5   1      281.72      269.28      4.80 o 
  -4   5   1      767.77      763.05      9.51 o 
  -3   5   1     1210.58     1222.52     15.27 o 
  -2   5   1       15.02       23.58      1.48 o 
  -1   5   1     1929.50     2068.45     22.28 o 
   0   5   1       38.17       30.36      3.39 o 
   1   5   1       33.99       35.51      2.87 o 
   2   5   1     1331.49     1358.51     22.00 o 
   3   5   1     1004.96      952.39     15.80 o 
   4   5   1        5.42        6.30      2.98 o 
   5   5   1       19.75       25.12      4.14 o 
   6   5   1       37.40       38.83      8.58 o 
  -7   6   1      490.57      468.73     15.80 o 
  -6   6   1      249.46      271.99      6.94 o 
  -5   6   1      496.02      501.17     11.18 o 
  -4   6   1      268.82      268.18      4.68 o 
  -3   6   1      122.61      114.32      2.91 o 
  -2   6   1     4618.80     4770.67     49.02 o 
  -1   6   1     1166.65     1197.53     18.06 o 
   0   6   1       23.57       25.05      2.09 o 
   1   6   1      428.68      412.63      6.79 o 
   2   6   1       14.34       13.88      3.50 o 
   3   6   1        4.77        7.51      3.18 o 
   4   6   1      242.46      225.59      7.81 o 
   5   6   1      137.41      133.57      7.79 o 
  -9   7   1        2.48       -4.29      5.87 o 
  -8   7   1       24.22       14.67      6.32 o 
  -7   7   1       25.60       11.74      5.64 o 
  -6   7   1     1139.49     1123.41     27.76 o 
  -5   7   1      829.75      838.62     14.07 o 
  -4   7   1      259.62      259.32      6.71 o 
  -3   7   1      201.22      188.32      5.49 o 
  -2   7   1       24.66       34.51      7.45 o 
  -1   7   1      697.92      717.62      9.81 o 
   0   7   1      170.80      180.73      5.15 o 
   1   7   1      683.25      648.96     27.08 o 
   2   7   1     1008.97     1005.75     17.23 o 
   3   7   1      160.79      169.53      6.86 o 
   4   7   1       15.69       13.74      4.17 o 
  -8   8   1      107.82      119.16     10.16 o 
  -7   8   1      178.02      181.44     10.61 o 
  -6   8   1       31.69       36.56      6.32 o 
  -5   8   1        6.96       11.78      5.19 o 
  -4   8   1       55.32       68.05      4.21 o 
  -3   8   1      182.59      197.12      6.22 o 
  -2   8   1      839.61      881.68     27.31 o 
  -1   8   1      144.81      152.98      5.56 o 
   0   8   1        8.72        2.26      4.74 o 
   1   8   1      534.73      515.89     16.25 o 
   2   8   1      104.91      103.81      8.58 o 
   3   8   1      187.15      198.14     11.06 o 
   4   8   1       51.39       45.59      7.22 o 
  -8   9   1        3.55        9.03      6.09 o 
  -7   9   1      271.14      276.68     13.54 o 
  -6   9   1     1444.35     1499.16     35.66 o 
  -5   9   1      274.14      292.13      7.90 o 
  -4   9   1      266.71      286.56      8.35 o 
  -3   9   1      166.20      162.19     10.61 o 
  -2   9   1       17.42       22.21      3.47 o 
  -1   9   1      394.25      417.08     13.99 o 
   0   9   1       18.31       14.44      5.64 o 
   1   9   1      175.32      181.89     10.16 o 
   2   9   1      392.69      342.12     13.99 o 
  -7  10   1      511.22      514.09     19.18 o 
  -6  10   1       97.64       99.30      8.35 o 
  -5  10   1        3.99        2.93      5.19 o 
  -4  10   1        3.24        2.68      5.98 o 
  -3  10   1      330.51      360.98      9.41 o 
  -2  10   1      479.97      517.71     24.26 o 
  -1  10   1      109.87      115.77      8.80 o 
   0  10   1        5.94        6.32      6.09 o 
   1  10   1      125.82      118.03      9.93 o 
  -6  11   1      658.12      705.23     22.34 o 
  -5  11   1       50.57       55.29      7.67 o 
  -4  11   1      166.39      165.51      7.34 o 
  -3  11   1      231.89      264.13     19.86 o 
  -2  11   1        4.10        4.96      5.64 o 
  -1  11   1       46.06       50.55      7.67 o 
   1 -12   2      213.17      202.20     11.74 o 
   4 -12   2        4.76        7.22      5.87 o 
  -1 -11   2        7.17       18.73      5.87 o 
   0 -11   2        2.66       -1.13      5.19 o 
   1 -11   2       50.60       50.55      6.77 o 
   2 -11   2      759.52      797.76     20.99 o 
   3 -11   2      107.15      124.57      8.80 o 
   4 -11   2      178.06      184.38     10.61 o 
   5 -11   2      140.35      133.60      9.93 o 
   6 -11   2      217.95      203.78     12.64 o 
   7 -11   2       27.55       11.74      7.45 o 
  -2 -10   2      367.69      358.94     11.74 o 
  -1 -10   2       79.87       82.86      5.81 o 
   0 -10   2       85.63       93.54      5.66 o 
   1 -10   2      806.52      810.46     14.68 o 
   2 -10   2      115.46      132.27      5.90 o 
   3 -10   2        9.43        3.16      4.51 o 
   4 -10   2       17.94        6.77      4.96 o 
   5 -10   2      277.11      293.83     12.86 o 
   6 -10   2      506.07      481.36     17.83 o 
   7 -10   2       40.25       44.68      8.12 o 
   8 -10   2      133.28      116.67     10.83 o 
  -3  -9   2      685.75      674.32     14.58 o 
  -2  -9   2       32.65       28.52      5.64 o 
  -1  -9   2      197.58      206.25      7.41 o 
   0  -9   2       38.79       34.29      3.91 o 
   1  -9   2       20.47       27.31      7.79 o 
   2  -9   2      700.13      742.98     10.64 o 
   3  -9   2       11.40       12.56      2.79 o 
   4  -9   2      496.48      482.24     14.22 o 
   5  -9   2      615.49      619.90     17.60 o 
   6  -9   2        0.58        3.16      5.19 o 
   7  -9   2      181.60      190.70     11.51 o 
   8  -9   2        2.54        1.58      6.32 o 
  -4  -8   2       13.52       17.33      4.46 o 
  -3  -8   2       83.16       87.09      5.65 o 
  -2  -8   2     1023.44      959.40     16.91 o 
  -1  -8   2     1118.60     1104.66     18.26 o 
   0  -8   2      986.06      954.91     25.73 o 
   1  -8   2     1535.85     1576.02     18.67 o 
   2  -8   2       11.39       14.40      2.17 o 
   3  -8   2      230.80      239.31      4.99 o 
   4  -8   2        3.13        2.87      2.38 o 
   5  -8   2      138.19      140.51      6.88 o 
   6  -8   2     1080.32     1064.91     17.76 o 
   7  -8   2       16.11       17.88      3.51 o 
   8  -8   2       61.11       68.26      6.54 o 
  -5  -7   2      229.34      229.73      8.67 o 
  -4  -7   2      182.94      175.90      7.29 o 
  -3  -7   2      361.37      348.97      9.17 o 
  -2  -7   2        4.83        0.04     10.61 o 
  -1  -7   2        5.15       12.06      2.86 o 
   0  -7   2      100.98      102.46      4.15 o 
   1  -7   2       18.32       14.66      2.60 o 
   2  -7   2     1461.61     1492.18     17.23 o 
   3  -7   2      469.33      501.54      7.39 o 
   4  -7   2     1199.48     1237.24     36.45 o 
   5  -7   2      556.56      546.06     10.41 o 
   6  -7   2        5.60        2.44      2.93 o 
   7  -7   2      351.06      345.17      8.68 o 
   8  -7   2       29.72       28.82      3.88 o 
   9  -7   2      126.43      121.83      6.51 o 
  -6  -6   2        3.27        2.47      3.79 o 
  -5  -6   2       39.08       29.46      4.43 o 
  -4  -6   2       45.51       43.78      4.74 o 
  -3  -6   2     1941.57     1856.25     27.27 o 
  -2  -6   2     3296.15     3222.44     43.08 o 
  -1  -6   2     1518.91     1550.26     22.48 o 
   0  -6   2     1330.93     1302.10     15.22 o 
   1  -6   2      952.43      976.76     11.90 o 
   2  -6   2        1.66        2.94      1.42 o 
   3  -6   2       77.15       99.52      3.03 o 
   4  -6   2       33.36       38.14      3.39 o 
   5  -6   2      261.78      254.22      6.50 o 
   6  -6   2     1191.59     1137.27     18.12 o 
   7  -6   2       92.57       91.44      4.84 o 
   8  -6   2       36.38       41.59      4.17 o 
   9  -6   2       22.46       21.66      5.75 o 
  -6  -5   2      112.44      122.04      7.56 o 
  -5  -5   2       29.33       30.94      4.01 o 
  -4  -5   2      259.70      245.75      7.32 o 
  -3  -5   2      519.05      483.89     10.83 o 
  -2  -5   2       21.03       19.85      2.93 o 
  -1  -5   2      126.51      139.38      3.22 o 
   0  -5   2       11.38       12.13      1.42 o 
   1  -5   2     3326.27     3482.66     70.15 o 
   2  -5   2     6704.88     6883.81     69.34 o 
   3  -5   2      838.85      869.98     10.27 o 
   4  -5   2     1590.18     1664.43     18.42 o 
   5  -5   2      370.87      333.94      7.37 o 
   6  -5   2       81.20       81.41      4.26 o 
   7  -5   2      149.13      150.56      7.33 o 
   8  -5   2      160.25      160.21      6.23 o 
   9  -5   2      239.56      214.39      9.93 o 
  -7  -4   2      139.13      138.20      6.87 o 
  -6  -4   2        0.85        0.77      3.31 o 
  -5  -4   2       87.79       88.33      5.87 o 
  -4  -4   2       16.27       17.69      3.02 o 
  -3  -4   2     2300.15     2205.07     89.48 o 
  -2  -4   2     2280.95     2152.58     28.95 o 
  -1  -4   2       52.51       52.39      2.08 o 
   0  -4   2      222.48      231.42      4.98 o 
   1  -4   2     2005.75     2232.66     23.40 o 
   2  -4   2        6.85       15.48      1.25 o 
   3  -4   2        7.50       15.12      1.15 o 
   4  -4   2      293.68      286.00      4.40 o 
   5  -4   2     1620.71     1577.47     22.53 o 
   6  -4   2     1168.28     1132.82     17.73 o 
   7  -4   2       83.17       81.83      4.55 o 
   8  -4   2       89.32       99.75      6.54 o 
   9  -4   2       32.24       24.82      5.42 o 
  -8  -3   2       20.17       17.82      4.27 o 
  -7  -3   2      162.02      163.69      6.97 o 
  -6  -3   2      509.07      516.86     11.08 o 
  -5  -3   2       90.72       91.08      4.78 o 
  -4  -3   2     1049.79     1052.78     16.35 o 
  -3  -3   2      660.82      621.86     10.53 o 
  -2  -3   2       13.67       19.83      1.99 o 
  -1  -3   2      857.94      951.16     10.78 o 
   0  -3   2      387.37      407.19      5.31 o 
   1  -3   2     2885.90     2937.86     30.09 o 
   2  -3   2     2567.22     2557.30     38.10 o 
   3  -3   2      282.04      292.04      4.08 o 
   4  -3   2      945.27      988.19     14.94 o 
   5  -3   2      157.15      148.03      3.24 o 
   6  -3   2      602.46      605.61     11.05 o 
   7  -3   2      181.75      189.99      6.04 o 
   8  -3   2      292.56      310.98     11.28 o 
   9  -3   2      336.59      347.54     13.09 o 
  -8  -2   2      135.33      142.55      6.93 o 
  -7  -2   2      286.46      275.96     13.31 o 
  -6  -2   2       34.26       34.87      3.73 o 
  -5  -2   2      149.27      146.58      8.58 o 
  -4  -2   2       26.36       22.00      2.55 o 
  -3  -2   2     3080.27     3047.38     39.17 o 
  -2  -2   2     1865.61     1871.47     24.57 o 
  -1  -2   2      517.63      530.85      7.48 o 
   0  -2   2     2939.30     2958.25     30.14 o 
   1  -2   2     2567.81     2606.53     31.17 o 
   2  -2   2       34.02       37.66      2.81 o 
   3  -2   2        3.89        9.73      0.86 o 
   4  -2   2      543.50      537.30      6.98 o 
   5  -2   2     1868.57     1821.76     30.98 o 
   6  -2   2      589.62      573.42     10.44 o 
   7  -2   2        4.71       -3.39      3.61 o 
   8  -2   2       90.71       77.86      7.00 o 
   9  -2   2       24.40       26.40      5.87 o 
  -8  -1   2        4.15        3.31      3.69 o 
  -7  -1   2      155.67      164.65      6.13 o 
  -6  -1   2      727.70      710.35     10.15 o 
  -5  -1   2       92.68       85.19      3.24 o 
  -4  -1   2     1550.84     1471.74     20.03 o 
  -3  -1   2      333.91      310.76      4.41 o 
  -2  -1   2        8.56        8.58      0.70 o 
  -1  -1   2      661.46      653.88      8.99 o 
   0  -1   2       10.55       15.84      1.61 o 
   1  -1   2     7678.56     6846.74    119.61 o 
   2  -1   2     2014.41     1996.50     20.62 o 
   3  -1   2      558.45      571.84      6.98 o 
   4  -1   2     1611.38     1609.96     18.88 o 
   5  -1   2      290.09      294.45      6.98 o 
   6  -1   2      592.05      605.01     15.35 o 
   7  -1   2      150.28      153.91      7.90 o 
   8  -1   2       23.18       20.99      4.74 o 
  -9   0   2       61.32       68.49     10.16 o 
  -8   0   2      505.14      527.20      9.31 o 
  -7   0   2      172.35      168.80      4.89 o 
  -6   0   2       50.10       53.30      2.90 o 
  -5   0   2      358.59      338.63      5.59 o 
  -4   0   2      509.94      511.51      5.80 o 
  -3   0   2     2334.91     2317.89     20.60 o 
  -2   0   2      116.45       94.25      1.91 o 
  -1   0   2      192.97      220.51      2.91 o 
   0   0   2     2128.11     2331.62     23.67 o 
   1   0   2      919.04      989.61     10.55 o 
   2   0   2      936.84      977.12     10.77 o 
   3   0   2      370.27      364.31      5.04 o 
   4   0   2      685.40      669.44      8.47 o 
   5   0   2     1471.76     1470.09     16.85 o 
   6   0   2      587.66      568.52     10.36 o 
   8   0   2        6.46        7.73      3.57 o 
  -9   1   2       14.91       20.43     11.51 o 
  -8   1   2       45.96       48.97      4.95 o 
  -7   1   2      320.48      317.33      7.39 o 
  -6   1   2      757.18      754.91     10.02 o 
  -5   1   2      947.51      944.40     10.86 o 
  -4   1   2     7801.55     8023.60     68.41 o 
  -3   1   2      135.35      129.76      2.14 o 
  -2   1   2        8.92       14.59      0.75 o 
  -1   1   2      563.74      555.74      6.34 o 
   0   1   2       34.52       41.07      1.65 o 
   1   1   2     3307.63     3266.31     33.14 o 
   2   1   2     2007.54     2056.47     24.76 o 
   3   1   2      553.47      565.67      7.29 o 
   4   1   2      499.97      475.61      6.77 o 
   5   1   2        3.88        5.56      2.31 o 
   6   1   2      379.49      386.50      7.10 o 
   7   1   2       61.74       81.02      9.25 o 
   8   1   2      118.70      127.46      7.56 o 
  -9   2   2       22.16       28.38      4.33 o 
  -8   2   2      716.15      752.41     11.02 o 
  -7   2   2        1.76        7.01      4.53 o 
  -6   2   2      356.25      356.43      9.93 o 
  -5   2   2        1.27        2.07      1.29 o 
  -4   2   2       26.37       35.80      1.88 o 
  -3   2   2     1947.45     1857.13     19.57 o 
  -2   2   2      752.68      734.26      9.29 o 
  -1   2   2      456.41      457.09      6.94 o 
   0   2   2     4647.96     4598.49     39.34 o 
   1   2   2      289.27      325.31      5.37 o 
   2   2   2      340.43      341.69      6.66 o 
   3   2   2      178.24      183.76      3.22 o 
   4   2   2      998.24     1002.57     12.39 o 
   5   2   2     1207.20     1155.31     21.83 o 
   6   2   2      157.16      154.73      4.77 o 
   7   2   2      106.19       98.41      4.55 o 
  -9   3   2        8.83       13.73      3.95 o 
  -8   3   2       70.67       67.60      3.45 o 
  -7   3   2     1576.18     1617.23     23.81 o 
  -6   3   2     4064.44     3974.98     41.67 o 
  -5   3   2      320.51      324.78      5.34 o 
  -4   3   2     3460.48     3370.25     35.96 o 
  -3   3   2       36.22       40.97      3.22 o 
  -2   3   2      222.27      206.82      3.06 o 
  -1   3   2       17.32       24.14      1.15 o 
   0   3   2       86.89       60.93      1.89 o 
   1   3   2     1515.40     1416.80     20.10 o 
   2   3   2      629.73      568.49      7.36 o 
   3   3   2      424.21      423.52      5.49 o 
   4   3   2      327.99      318.34      5.97 o 
   5   3   2      110.78      102.94      4.02 o 
   6   3   2      262.13      279.55      6.67 o 
   7   3   2        4.44       -5.26      3.51 o 
  -7   4   2       41.39       44.34      3.95 o 
  -6   4   2        1.87        2.05      1.65 o 
  -5   4   2      216.38      216.86      4.21 o 
  -4   4   2      748.12      750.67      9.25 o 
  -3   4   2     3088.32     3019.50     31.28 o 
  -2   4   2     3117.41     3347.71     34.62 o 
  -1   4   2     1183.60     1275.19     14.14 o 
   0   4   2     2433.22     2375.24     25.14 o 
   1   4   2        1.73        4.14      1.21 o 
   2   4   2      431.15      411.71      6.37 o 
   3   4   2        7.15        9.94      2.70 o 
   4   4   2      886.15      833.94     14.52 o 
   5   4   2     1322.48     1319.16     21.14 o 
   6   4   2      178.94      183.12      7.57 o 
  -8   5   2      670.87      666.19     20.09 o 
  -7   5   2      276.91      306.34      7.86 o 
  -6   5   2      728.97      717.54     12.50 o 
  -5   5   2      131.42      129.83      3.37 o 
  -4   5   2      553.55      536.48      7.24 o 
  -3   5   2      138.33      152.36      3.00 o 
  -2   5   2        6.52        4.02      2.07 o 
  -1   5   2      102.65      115.58      4.10 o 
   0   5   2     1043.80     1023.24     12.41 o 
   1   5   2     3075.23     3031.45     75.47 o 
   2   5   2      566.77      581.35     10.75 o 
   3   5   2       52.86       57.90      4.14 o 
   4   5   2      267.24      266.41      7.82 o 
   5   5   2        2.74       -0.30      3.50 o 
   6   5   2       37.45       52.98      5.40 o 
  -8   6   2      503.54      502.80     17.38 o 
  -7   6   2       47.80       41.71      8.80 o 
  -6   6   2       43.55       44.64      3.58 o 
  -5   6   2        7.93        9.92      2.66 o 
  -4   6   2     1881.80     1869.31     26.26 o 
  -3   6   2     1895.57     1912.29     26.47 o 
  -2   6   2      228.10      236.64      6.06 o 
  -1   6   2      112.96      110.37      4.37 o 
   0   6   2      734.52      724.25      9.79 o 
   1   6   2        5.73        7.18      2.54 o 
   2   6   2      662.15      612.45     11.88 o 
   3   6   2      335.94      310.75      8.70 o 
   4   6   2      794.74      752.35     14.76 o 
   5   6   2      414.37      392.82     10.85 o 
  -9   7   2       85.76       62.96      8.80 o 
  -8   7   2      279.58      300.82     13.99 o 
  -7   7   2      665.65      688.31     20.76 o 
  -6   7   2      135.62      141.99      5.80 o 
  -5   7   2       76.47       77.37      4.53 o 
  -4   7   2     1087.77     1108.10     17.50 o 
  -3   7   2        7.61        9.03      2.70 o 
  -2   7   2      214.19      238.86     17.72 o 
  -1   7   2       60.71       66.17      4.06 o 
   0   7   2      928.95      960.75     15.69 o 
   1   7   2      516.29      535.30     16.02 o 
   2   7   2      224.77      208.97     10.16 o 
   3   7   2       96.61       99.97      8.58 o 
   4   7   2       48.50       45.36      7.22 o 
  -8   8   2      234.24      287.06     14.44 o 
  -7   8   2        2.25       -1.35      5.42 o 
  -6   8   2      236.49      251.02      7.48 o 
  -5   8   2       23.26       23.85      3.63 o 
  -4   8   2      509.79      543.91     10.96 o 
  -3   8   2      683.40      694.92     12.75 o 
  -2   8   2      178.35      184.72      6.06 o 
  -1   8   2      677.72      668.56     12.52 o 
   0   8   2      277.55      278.93     11.28 o 
   1   8   2       81.63       89.14      7.90 o 
   2   8   2      155.26      162.03     10.16 o 
   3   8   2       53.98       44.68      7.22 o 
  -8   9   2      161.29      181.44     12.41 o 
  -7   9   2      144.84      157.30     10.38 o 
  -6   9   2       76.28       83.50      7.90 o 
  -5   9   2       40.67       51.37      7.00 o 
  -4   9   2       59.60       65.16      4.62 o 
  -3   9   2      174.55      181.40      7.33 o 
  -2   9   2      216.10      226.85      7.34 o 
  -1   9   2        5.86        7.90      6.21 o 
   0   9   2     1108.05     1095.65     27.53 o 
   1   9   2      416.46      420.21     15.57 o 
   2   9   2       36.04       28.66      7.00 o 
  -7  10   2        5.45        0.45      6.09 o 
  -6  10   2        0.73       -3.16      5.64 o 
  -5  10   2        4.31        4.35      3.66 o 
  -4  10   2      347.47      369.59      9.81 o 
  -3  10   2      340.24      353.97      9.49 o 
  -2  10   2        8.70        4.01      3.66 o 
  -1  10   2      175.40      172.19     10.61 o 
   0  10   2       72.99       51.68      7.90 o 
   1  10   2      167.72      183.92     11.74 o 
  -5  11   2      160.16      164.07     11.28 o 
  -4  11   2       54.85       59.77      5.43 o 
  -3  11   2       11.14        5.09      3.89 o 
  -2  11   2       70.15       78.31      8.58 o 
   4 -12   3      194.99      202.43     12.19 o 
   5 -12   3      614.83      618.12     20.99 o 
  -1 -11   3       21.23       24.83      4.63 o 
   0 -11   3       86.27       81.08      5.42 o 
   1 -11   3      648.11      659.20     18.73 o 
   3 -11   3      161.93      168.35      9.93 o 
   4 -11   3      880.17      859.82     24.15 o 
   5 -11   3        6.53        6.77      6.09 o 
   6 -11   3      254.50      257.49     13.31 o 
   7 -11   3       36.27       32.27      8.12 o 
  -2 -10   3       42.38       47.21      5.17 o 
  -1 -10   3      206.66      208.71      7.96 o 
   0 -10   3      680.69      695.60     16.93 o 
   1 -10   3       19.36       20.28      3.43 o 
   2 -10   3        0.04       -3.83      2.55 o 
   3 -10   3       44.79       40.42      3.90 o 
   4 -10   3       54.73       47.93      4.01 o 
   5 -10   3      519.07      537.63     11.55 o 
   6 -10   3      125.46      119.83     10.16 o 
   7 -10   3       54.47       60.48      7.90 o 
  -3  -9   3       41.65       44.57      5.08 o 
  -2  -9   3        0.06       -2.41      3.41 o 
  -1  -9   3       17.94       10.67      5.30 o 
   0  -9   3      223.39      222.50     10.61 o 
   1  -9   3      366.45      389.70      8.99 o 
   2  -9   3      780.18      756.62     15.91 o 
   3  -9   3     1089.20      991.18     49.99 o 
   4  -9   3      285.03      285.80     10.27 o 
   5  -9   3       71.53       73.70      5.08 o 
   6  -9   3        0.79        3.44      3.09 o 
   7  -9   3       59.71       57.07      4.51 o 
   8  -9   3      213.95      210.39      7.68 o 
  -4  -8   3      194.08      186.68      7.78 o 
  -3  -8   3      541.89      509.79     11.96 o 
  -2  -8   3      250.21      236.53      7.45 o 
  -1  -8   3      433.57      420.46      9.70 o 
   0  -8   3      659.56      714.51     12.90 o 
   1  -8   3      447.56      462.46      7.50 o 
   2  -8   3      194.72      179.61      5.34 o 
   3  -8   3       71.83       69.53      3.95 o 
   4  -8   3     1577.39     1587.64     55.97 o 
   5  -8   3      822.78      821.09     21.78 o 
   6  -8   3       53.30       53.78      4.00 o 
   7  -8   3      360.86      380.45      9.49 o 
   8  -8   3       35.82       25.79      4.05 o 
  -5  -7   3      102.20       89.88      6.06 o 
  -4  -7   3      456.67      457.16     11.00 o 
  -3  -7   3       39.45       39.95      4.07 o 
  -2  -7   3      309.97      291.20      7.87 o 
  -1  -7   3      354.47      369.54      8.58 o 
   0  -7   3     1048.43     1042.03     13.17 o 
   1  -7   3     1633.83     1695.46     19.49 o 
   2  -7   3      392.75      407.57      6.57 o 
   3  -7   3      826.31      813.26     13.49 o 
   4  -7   3      590.48      586.80     10.83 o 
   5  -7   3      675.71      682.34     19.97 o 
   6  -7   3       76.93       79.79      4.55 o 
   7  -7   3       27.70       35.06      3.76 o 
   8  -7   3      363.40      344.55      9.27 o 
   9  -7   3       86.44       90.83      5.86 o 
  -6  -6   3        7.97        6.09      4.17 o 
  -5  -6   3      104.49       95.99      5.94 o 
  -4  -6   3     1033.01      989.21     17.45 o 
  -3  -6   3      498.61      518.41     10.91 o 
  -2  -6   3      324.71      337.75      8.03 o 
  -1  -6   3       96.00       91.86      7.56 o 
   0  -6   3     2257.00     2223.25     24.43 o 
   1  -6   3        6.88        8.02      2.00 o 
   2  -6   3      161.83      183.84      3.91 o 
   3  -6   3      127.06      115.80      3.08 o 
   4  -6   3     1663.43     1611.25     23.15 o 
   5  -6   3     1293.59     1259.41     19.21 o 
   6  -6   3       28.63       35.07      3.51 o 
   7  -6   3      233.87      220.43      6.94 o 
   8  -6   3        6.08        1.29      3.04 o 
   9  -6   3        1.34       -3.63      3.36 o 
  -7  -5   3       61.87       56.65      5.74 o 
  -6  -5   3      211.18      207.30      7.87 o 
  -5  -5   3      833.64      793.46     15.05 o 
  -4  -5   3      927.75      888.10     26.40 o 
  -3  -5   3      109.30      118.09      5.04 o 
  -2  -5   3      226.50      224.66      6.27 o 
  -1  -5   3      203.36      203.11      6.01 o 
   0  -5   3     2483.22     2572.05     27.39 o 
   1  -5   3      766.91      735.56      9.15 o 
   2  -5   3     1199.50     1174.00     13.33 o 
   3  -5   3      453.44      415.13      6.89 o 
   4  -5   3      347.68      312.13     15.68 o 
   5  -5   3      229.20      232.13      6.23 o 
   6  -5   3      193.15      193.29      5.86 o 
   7  -5   3      117.05      116.35      9.25 o 
   8  -5   3      662.53      652.36     14.89 o 
   9  -5   3        9.66       14.44      5.19 o 
  -7  -4   3       82.97       81.93      5.88 o 
  -6  -4   3       57.47       58.26      5.87 o 
  -5  -4   3      132.55      134.62      5.74 o 
  -4  -4   3     1751.08     1761.12     25.52 o 
  -3  -4   3       56.79       58.39      3.63 o 
  -2  -4   3     1235.87     1202.77     17.69 o 
  -1  -4   3     3545.96     3697.71     40.79 o 
   0  -4   3     6247.37     6635.54     66.87 o 
   1  -4   3        4.13       20.25      2.59 o 
   2  -4   3      241.57      294.83      4.19 o 
   3  -4   3     1662.17     1751.81     23.91 o 
   4  -4   3     2343.46     2310.75     31.00 o 
   5  -4   3      823.58      759.27     12.69 o 
   6  -4   3      159.72      163.52      7.90 o 
   7  -4   3      653.20      622.52     11.92 o 
   8  -4   3      110.85      106.07      7.22 o 
   9  -4   3        0.81       -3.84      4.74 o 
  -8  -3   3      175.58      179.03      7.84 o 
  -7  -3   3      113.34      103.98      6.66 o 
  -6  -3   3      160.24      173.70      7.33 o 
  -5  -3   3      906.17      854.42     14.78 o 
  -4  -3   3      425.58      414.70      8.60 o 
  -3  -3   3      808.05      840.92     13.32 o 
  -2  -3   3       54.54       61.49      4.29 o 
  -1  -3   3      175.45      157.56      2.85 o 
   0  -3   3     6815.80     6817.05     77.21 o 
   1  -3   3      842.09      859.67      9.64 o 
   2  -3   3     2505.17     2652.14     34.14 o 
   3  -3   3     1923.23     1926.91     25.83 o 
   4  -3   3        3.35       10.43      1.95 o 
   5  -3   3      408.74      408.65      8.26 o 
   6  -3   3      346.11      355.55      8.03 o 
   7  -3   3      113.17      119.03      5.24 o 
   8  -3   3      189.17      207.62      9.48 o 
   9  -3   3       42.49       52.81      6.54 o 
  -8  -2   3       37.33       40.08     14.10 o 
  -7  -2   3       20.21       18.17      3.73 o 
  -6  -2   3       16.58       17.28      3.18 o 
  -5  -2   3        5.12        5.45      2.93 o 
  -4  -2   3     1606.68     1522.34     21.62 o 
  -3  -2   3      450.47      440.04      9.59 o 
  -2  -2   3     2791.21     2758.75     28.74 o 
  -1  -2   3     2054.73     2025.42     21.27 o 
   0  -2   3     3052.79     3052.95     31.13 o 
   1  -2   3     2060.21     2013.41     20.92 o 
   2  -2   3      182.11      168.18      3.73 o 
   3  -2   3     3021.03     3095.92     56.20 o 
   4  -2   3     3246.92     3193.78     66.38 o 
   5  -2   3      595.64      584.71      8.83 o 
   6  -2   3      523.02      516.97      9.96 o 
   7  -2   3      564.94      516.79     14.44 o 
   8  -2   3       91.43       92.98      7.45 o 
  -8  -1   3      172.21      179.41      7.23 o 
  -7  -1   3      162.94      164.56      6.38 o 
  -6  -1   3      293.99      294.45      7.34 o 
  -5  -1   3      475.87      466.99      9.09 o 
  -4  -1   3      117.01      116.57      2.95 o 
  -3  -1   3       22.95       24.57      1.45 o 
  -2  -1   3       21.27       26.79      1.32 o 
  -1  -1   3       80.31       82.75      1.88 o 
   0  -1   3     4413.13     4467.54     49.54 o 
   1  -1   3      493.19      518.69      5.97 o 
   2  -1   3     1746.23     1788.98     18.79 o 
   3  -1   3     1436.99     1433.50     16.12 o 
   4  -1   3      383.36      420.51      6.01 o 
   5  -1   3      692.33      676.39      9.02 o 
   6  -1   3       16.45       16.96      4.74 o 
   7  -1   3      179.75      185.96      8.80 o 
   8  -1   3      703.86      713.13     19.41 o 
  -9   0   3      142.71      156.93      7.15 o 
  -8   0   3       12.56        8.58      3.73 o 
  -7   0   3       16.44       17.99      3.72 o 
  -6   0   3        8.18       10.57      2.60 o 
  -5   0   3      167.84      177.51      3.45 o 
  -4   0   3     1625.09     1563.56     23.07 o 
  -3   0   3       16.84       16.95      1.24 o 
  -2   0   3     4931.39     4842.53     55.43 o 
  -1   0   3     3488.46     3590.65     45.60 o 
   0   0   3      587.15      664.69      8.32 o 
   1   0   3     1219.42     1264.04     17.07 o 
   2   0   3       15.83       15.84      1.16 o 
   3   0   3      967.56      986.83     11.46 o 
   4   0   3     2799.87     2753.04     29.14 o 
   5   0   3      361.89      366.86      6.07 o 
   6   0   3        7.71        2.71      3.61 o 
   7   0   3      208.02      220.94      9.70 o 
   8   0   3       63.67       68.22      5.26 o 
  -9   1   3       11.06       20.26      6.09 o 
  -8   1   3      200.63      232.59      8.79 o 
  -7   1   3      213.04      198.24      5.02 o 
  -6   1   3      637.19      646.33      8.98 o 
  -5   1   3      859.94      828.89      8.93 o 
  -4   1   3       65.18       78.24      2.10 o 
  -3   1   3      339.31      355.40      4.99 o 
  -2   1   3       64.16       61.81      1.72 o 
  -1   1   3     1013.13      990.18     11.51 o 
   0   1   3    10364.52     9708.66    118.07 o 
   1   1   3     1925.30     2062.87     45.96 o 
   2   1   3     1522.90     1508.88     16.37 o 
   3   1   3      425.49      419.26      5.99 o 
   4   1   3       15.74       18.78      2.59 o 
   5   1   3       95.37       89.90      6.43 o 
   6   1   3      163.32      172.19      8.12 o 
   7   1   3       81.06      118.77      5.91 o 
   8   1   3      246.07      252.43      8.96 o 
  -9   2   3      134.78      141.46      5.30 o 
  -8   2   3        1.80       -1.07      2.75 o 
  -7   2   3       35.59       42.29      3.17 o 
  -6   2   3      352.50      351.91      5.20 o 
  -5   2   3        7.50        6.37      1.29 o 
  -4   2   3     1593.56     1518.44     14.19 o 
  -3   2   3       96.89       96.31      1.85 o 
  -2   2   3     1535.06     1506.64     28.79 o 
  -1   2   3     1254.62     1259.88     16.91 o 
   0   2   3       11.59       20.97      1.81 o 
   1   2   3      417.17      448.49      5.88 o 
   2   2   3      813.17      919.78     10.85 o 
   3   2   3     2118.69     2075.45     22.58 o 
   4   2   3     1060.91     1050.52     23.02 o 
   5   2   3      322.93      324.84      6.24 o 
   6   2   3      159.64      156.66      5.06 o 
   7   2   3       40.52       51.43      5.01 o 
  -8   3   3      905.31      868.17     20.54 o 
  -7   3   3      202.76      209.29      4.85 o 
  -6   3   3      236.56      250.07      4.30 o 
  -5   3   3      465.45      443.60      6.94 o 
  -4   3   3       14.91       15.82      1.99 o 
  -3   3   3      120.21      125.26      2.02 o 
  -2   3   3       20.10       20.23      1.76 o 
  -1   3   3      815.52      754.03     11.51 o 
   0   3   3     3813.81     3713.38     38.04 o 
   1   3   3      324.32      345.05      4.32 o 
   2   3   3     1175.14     1146.84     11.42 o 
   3   3   3      220.74      222.48      3.93 o 
   4   3   3      343.12      335.81      6.23 o 
   5   3   3        3.35        6.21      2.47 o 
   6   3   3        3.45        1.83      2.85 o 
   7   3   3      278.93      285.67      9.19 o 
  -7   4   3       10.90        9.84      2.95 o 
  -6   4   3       24.93       27.09      3.04 o 
  -5   4   3      703.20      698.00     11.98 o 
  -4   4   3     1602.56     1537.50     29.10 o 
  -3   4   3      255.84      246.92      4.51 o 
  -2   4   3     1787.08     1673.71     32.84 o 
  -1   4   3      861.29      815.14      9.67 o 
   0   4   3      226.81      292.93      9.31 o 
   1   4   3      179.48      172.73      3.83 o 
   2   4   3      348.18      346.53      5.90 o 
   3   4   3     2036.72     1936.97     28.09 o 
   4   4   3      902.56      853.01     11.72 o 
   5   4   3        6.65        5.87      4.74 o 
   6   4   3       16.45       21.31      5.08 o 
  -8   5   3      288.07      299.73      8.35 o 
  -7   5   3      120.83      127.30      5.69 o 
  -6   5   3      383.61      396.05      8.83 o 
  -5   5   3      893.68      886.82     24.37 o 
  -4   5   3       74.34       91.81      3.89 o 
  -3   5   3      233.13      252.13      9.03 o 
  -2   5   3       53.00       44.67      3.27 o 
  -1   5   3     1876.30     1830.94     50.89 o 
   0   5   3     2358.69     2265.91     24.71 o 
   1   5   3       80.30       76.39      4.74 o 
   2   5   3      653.07      635.60     11.69 o 
   3   5   3      625.55      596.24     11.64 o 
   4   5   3        2.22       -2.93      3.19 o 
   5   5   3       43.35       45.88      4.94 o 
  -8   6   3        0.28       -7.45      4.96 o 
  -7   6   3       56.36       55.73      4.23 o 
  -6   6   3      116.67      118.88      5.26 o 
  -5   6   3      922.25      949.22     15.62 o 
  -4   6   3      591.07      573.67     10.63 o 
  -3   6   3       68.52       67.73      3.98 o 
  -2   6   3     1264.80     1235.99     18.59 o 
  -1   6   3      951.77      971.33     15.32 o 
   0   6   3      305.47      272.96      6.75 o 
   1   6   3      457.17      421.29      8.87 o 
   2   6   3      451.13      430.36     14.44 o 
   3   6   3      511.88      532.82     16.93 o 
   4   6   3      175.39      185.96     10.61 o 
   5   6   3       39.76       52.36      7.22 o 
  -8   7   3       63.83       66.80      8.35 o 
  -7   7   3       61.96       67.16      4.71 o 
  -6   7   3      690.18      694.66     15.68 o 
  -5   7   3      502.45      514.67     10.66 o 
  -4   7   3       89.29       88.44      4.53 o 
  -3   7   3       24.04       29.12      3.11 o 
  -2   7   3      216.55      220.37      6.46 o 
  -1   7   3      930.64      921.51     15.39 o 
   0   7   3     1293.42     1223.31     19.22 o 
   1   7   3      386.11      352.73     13.09 o 
   2   7   3      744.64      738.63     20.76 o 
   3   7   3       28.81       35.66      6.54 o 
   4   7   3       75.12      105.84      9.25 o 
  -8   8   3       66.86       84.63      9.25 o 
  -7   8   3       10.78       17.15      6.09 o 
  -6   8   3        5.26        2.66      7.11 o 
  -5   8   3      415.46      425.84      9.90 o 
  -4   8   3      400.99      406.55      9.45 o 
  -3   8   3      321.88      311.56      8.13 o 
  -2   8   3      576.03      561.47     11.25 o 
  -1   8   3       26.84       29.09      3.50 o 
   0   8   3      389.74      391.55     14.22 o 
   1   8   3       73.73       74.25      7.67 o 
   2   8   3      207.45      202.88     10.83 o 
   3   8   3      393.51      399.90     16.02 o 
  -7   9   3       30.45       39.27      7.45 o 
  -6   9   3      175.23      185.79      7.36 o 
  -5   9   3       74.25       80.54      5.24 o 
  -4   9   3       64.43       70.83      5.10 o 
  -3   9   3       29.30       30.80      4.07 o 
  -2   9   3      245.52      240.73     10.95 o 
  -1   9   3      758.04      712.38     17.83 o 
   0   9   3      381.72      373.72     14.67 o 
   1   9   3       61.84       79.21      8.58 o 
  -6  10   3       57.22       64.13      5.46 o 
  -5  10   3      583.54      598.49     13.15 o 
  -4  10   3      186.38      189.38      7.34 o 
  -3  10   3      147.70      144.43      6.78 o 
  -2  10   3      449.72      447.44     11.25 o 
  -1  10   3        4.45        1.35      5.64 o 
   0  10   3      196.95      201.75     12.19 o 
   4 -12   4       31.02       37.91      7.22 o 
   5 -12   4       85.67       78.53      9.03 o 
  -1 -11   4      712.60      725.97     15.22 o 
   0 -11   4      328.13      336.44     14.22 o 
   1 -11   4      154.33      177.38     10.16 o 
   2 -11   4      965.14      910.37     23.02 o 
   3 -11   4      193.66      187.34      7.11 o 
   4 -11   4      229.04      215.77      7.70 o 
   5 -11   4        7.08        1.58      5.64 o 
   6 -11   4        7.09        7.45      5.64 o 
   7 -11   4      398.88      384.55     16.93 o 
  -2 -10   4      504.36      495.54     12.52 o 
  -1 -10   4      286.98      282.04      8.74 o 
   0 -10   4        8.10        8.15      3.31 o 
   1 -10   4       19.35       16.31      3.43 o 
   2 -10   4      150.35      147.45      5.90 o 
   3 -10   4     1362.92     1294.16     48.97 o 
   4 -10   4      497.55      489.88     10.83 o 
   5 -10   4      146.03      141.10      6.45 o 
   6 -10   4      211.64      203.74      7.37 o 
   7 -10   4      139.74      129.11      6.34 o 
  -3  -9   4        4.57       -5.97      5.53 o 
  -2  -9   4       42.73       42.28      4.66 o 
  -1  -9   4      391.79      406.44      9.93 o 
   0  -9   4      800.53      822.85     14.80 o 
   1  -9   4      321.69      324.03      8.24 o 
   2  -9   4      301.51      306.56      7.90 o 
   3  -9   4       63.22       67.81      4.74 o 
   4  -9   4       32.92       30.75      3.47 o 
   5  -9   4       97.48       98.31      5.20 o 
   6  -9   4      126.79      133.86      5.96 o 
   7  -9   4      485.66      483.38     11.28 o 
   8  -9   4       67.00       70.13      5.46 o 
  -4  -8   4      195.73      197.43      7.94 o 
  -3  -8   4       65.94       68.85      5.14 o 
  -2  -8   4      871.51      872.97     15.92 o 
  -1  -8   4       27.90       33.27      3.69 o 
   0  -8   4      679.42      674.26     12.40 o 
   1  -8   4       10.29       14.12      3.96 o 
   2  -8   4      256.23      243.06      6.70 o 
   3  -8   4     1464.88     1451.63     21.91 o 
   4  -8   4      103.00      100.11      9.14 o 
   5  -8   4      253.14      260.65      7.43 o 
   6  -8   4      335.40      323.64     14.33 o 
   7  -8   4        2.77        1.35      3.04 o 
   8  -8   4      115.09      114.22      6.12 o 
  -5  -7   4       88.50       84.21      6.01 o 
  -4  -7   4       78.91       86.53      5.56 o 
  -3  -7   4      176.58      168.12      6.52 o 
  -2  -7   4      231.36      233.33      7.20 o 
  -1  -7   4     1971.75     1942.75     46.71 o 
   0  -7   4      303.84      322.94      5.82 o 
   1  -7   4      844.13      850.35     11.09 o 
   2  -7   4     2637.32     2626.19     28.45 o 
   3  -7   4       20.25       22.47      2.87 o 
   4  -7   4       17.03       17.43      2.87 o 
   5  -7   4        8.73       10.70      2.71 o 
   6  -7   4       80.58       82.27      4.82 o 
   7  -7   4      517.24      530.73     16.93 o 
   8  -7   4      174.10      164.93      6.72 o 
  -6  -6   4       21.50       26.34      6.32 o 
  -5  -6   4       76.53       81.87      5.58 o 
  -4  -6   4       18.35       20.66      8.91 o 
  -3  -6   4       63.24       70.41      4.53 o 
  -2  -6   4     3183.83     3089.79     41.62 o 
  -1  -6   4       64.75       90.84      4.63 o 
   0  -6   4        0.66       -1.19      1.37 o 
   1  -6   4       50.70       46.65      2.28 o 
   2  -6   4      688.00      651.52      8.58 o 
   3  -6   4     3990.62     4085.73     53.04 o 
   4  -6   4      277.26      269.67      6.61 o 
   5  -6   4      199.08      201.80      5.96 o 
   6  -6   4      650.08      634.37     12.11 o 
   7  -6   4       54.73       57.47      4.39 o 
   8  -6   4        1.98        2.00      3.20 o 
   9  -6   4       38.50       39.41      4.76 o 
  -7  -5   4      203.62      202.56     12.07 o 
  -6  -5   4      785.64      763.91     23.36 o 
  -5  -5   4      341.18      328.73      8.87 o 
  -4  -5   4       14.91       13.22      3.39 o 
  -3  -5   4        1.18        2.33      2.54 o 
  -2  -5   4       19.32       20.03      2.70 o 
  -1  -5   4     1516.04     1477.20     18.26 o 
   0  -5   4      988.54     1011.58     12.04 o 
   1  -5   4       62.58       39.96      1.92 o 
   2  -5   4     2665.05     2662.29     28.05 o 
   3  -5   4       15.61       20.88      3.39 o 
   4  -5   4      216.28      212.08      5.69 o 
   5  -5   4       58.69       57.02      3.73 o 
   6  -5   4      522.18      523.59     10.54 o 
   7  -5   4      137.56      131.35      5.58 o 
   8  -5   4       52.24       66.34      4.82 o 
   9  -5   4      110.16      111.71      8.12 o 
  -7  -4   4       47.86       57.67      5.52 o 
  -6  -4   4       26.38       36.01      4.14 o 
  -5  -4   4        4.84        3.60      3.95 o 
  -4  -4   4      529.12      534.46     10.66 o 
  -3  -4   4      817.65      831.72     13.86 o 
  -2  -4   4     4523.76     4518.92     46.62 o 
  -1  -4   4      157.84      162.32      4.59 o 
   0  -4   4       21.07       48.64     10.72 o 
   1  -4   4     1089.92     1259.97     14.04 o 
   2  -4   4     1018.47     1040.87     15.14 o 
   3  -4   4     1561.06     1498.51     36.56 o 
   4  -4   4      658.42      641.77     10.89 o 
   5  -4   4      711.03      730.67     12.56 o 
   6  -4   4     1404.18     1389.71     21.11 o 
   7  -4   4       66.86       77.70      4.59 o 
   8  -4   4       27.57       27.46      4.01 o 
   9  -4   4        1.75        5.64      4.96 o 
  -8  -3   4      109.57      120.97      6.97 o 
  -7  -3   4      405.49      398.70     10.50 o 
  -6  -3   4      665.06      654.34     22.68 o 
  -5  -3   4       16.59       18.99      3.50 o 
  -4  -3   4      127.20      128.17      5.30 o 
  -3  -3   4      363.03      378.84      7.71 o 
  -2  -3   4      446.10      420.65      8.30 o 
  -1  -3   4      564.43      474.68      6.31 o 
   0  -3   4     2277.40     2221.52     23.35 o 
   1  -3   4     1763.62     1819.89     32.76 o 
   2  -3   4     1861.79     1800.14     40.17 o 
   3  -3   4      215.80      217.09      5.04 o 
   4  -3   4      168.60      156.43      4.66 o 
   5  -3   4      265.35      283.68      9.37 o 
   6  -3   4      170.75      176.39      5.58 o 
   7  -3   4      281.46      291.66     10.49 o 
   8  -3   4      160.14      159.33      8.58 o 
  -8  -2   4       11.25        4.67      4.11 o 
  -7  -2   4      167.24      175.62     13.65 o 
  -6  -2   4      315.91      312.39     14.78 o 
  -5  -2   4      932.86      907.62     23.24 o 
  -4  -2   4     1087.57     1084.32     16.51 o 
  -3  -2   4     1756.33     1662.71     18.29 o 
  -2  -2   4     6115.87     6089.69     61.62 o 
  -1  -2   4      478.57      530.76      6.70 o 
   0  -2   4       15.76       18.04      1.09 o 
   1  -2   4      182.19      205.47      3.08 o 
   2  -2   4     4907.94     5075.29     51.46 o 
   3  -2   4     2161.52     2175.51     22.98 o 
   4  -2   4     2398.30     2501.98     26.49 o 
   5  -2   4      374.63      369.01      7.71 o 
   6  -2   4      432.82      423.99      8.92 o 
   7  -2   4        0.07       -2.48      3.61 o 
   8  -2   4        4.91        0.90      4.74 o 
  -8  -1   4       38.59       43.81      4.69 o 
  -7  -1   4       34.39       44.56      4.21 o 
  -6  -1   4      561.53      547.22     11.96 o 
  -5  -1   4       46.10       52.95      3.41 o 
  -4  -1   4       35.80       37.33      2.64 o 
  -3  -1   4      457.01      497.22      6.74 o 
  -2  -1   4     2361.59     2364.51     24.83 o 
  -1  -1   4     3926.22     3891.04     39.56 o 
   0  -1   4     2734.55     2855.48     29.18 o 
   1  -1   4     2409.17     2487.53     25.57 o 
   2  -1   4      580.43      494.27      6.22 o 
   3  -1   4       22.79       23.30      1.52 o 
   4  -1   4       13.74       25.31      1.81 o 
   5  -1   4       16.14       20.20      2.71 o 
   6  -1   4     1473.98     1461.23     21.70 o 
   7  -1   4      219.01      222.97      9.70 o 
   8  -1   4      550.39      550.42     16.93 o 
  -8   0   4        1.59        0.61      3.39 o 
  -7   0   4        0.12       -0.59      4.29 o 
  -6   0   4      291.10      307.15      7.42 o 
  -5   0   4      417.18      380.88      6.15 o 
  -4   0   4     1246.36     1245.82     20.08 o 
  -3   0   4      955.30      944.28     11.12 o 
  -2   0   4     1815.55     1806.20     19.28 o 
  -1   0   4      407.61      423.68      5.38 o 
   0   0   4      821.65      986.03     12.38 o 
   1   0   4       53.12       58.05      1.74 o 
   2   0   4     9005.29     9048.13     90.33 o 
   3   0   4     1053.66     1024.96     11.98 o 
   4   0   4      306.42      304.63      5.20 o 
   5   0   4      626.94      599.53      8.51 o 
   6   0   4      384.66      361.98     11.74 o 
   7   0   4        0.23       -0.23      4.06 o 
   8   0   4      100.15       89.46      5.72 o 
  -9   1   4       45.62       42.73      4.82 o 
  -8   1   4       74.52       77.50      5.01 o 
  -7   1   4      363.48      361.59      8.45 o 
  -6   1   4      215.16      212.76      5.98 o 
  -5   1   4       10.29        8.21      1.68 o 
  -4   1   4      278.12      283.01      4.78 o 
  -3   1   4       14.00       16.03      1.34 o 
  -2   1   4     4429.37     4278.43     43.51 o 
  -1   1   4     3531.73     3705.37     54.73 o 
   0   1   4      255.23      235.11      4.01 o 
   1   1   4      967.36      966.83     10.97 o 
   2   1   4      667.85      745.90      9.16 o 
   3   1   4       69.13       70.77      2.62 o 
   4   1   4      695.55      698.69      9.42 o 
   5   1   4        5.42        7.17      2.71 o 
   6   1   4     1913.17     1943.28     39.49 o 
   7   1   4      171.70      176.51      6.83 o 
  -9   2   4        0.53       -5.75      3.84 o 
  -8   2   4       93.65       97.72      7.22 o 
  -7   2   4       37.61       38.95      4.40 o 
  -6   2   4      910.30      915.47     10.10 o 
  -5   2   4      545.12      527.08      7.62 o 
  -4   2   4      378.87      366.85      5.61 o 
  -3   2   4     2414.66     2354.47     27.34 o 
  -2   2   4     1770.49     1737.69     23.21 o 
  -1   2   4       48.60       62.12      2.47 o 
   0   2   4     1132.24     1311.78     16.53 o 
   1   2   4      116.66      123.00      3.88 o 
   2   2   4     2019.61     2058.39     22.32 o 
   3   2   4      535.97      547.91      7.76 o 
   4   2   4      384.32      386.70      6.45 o 
   5   2   4      193.07      187.90      5.07 o 
   6   2   4      235.11      254.47     10.38 o 
   7   2   4        6.11       -1.29      3.95 o 
  -9   3   4       30.77       32.27      6.09 o 
  -8   3   4       47.16       48.97      5.64 o 
  -7   3   4      111.51      131.02      5.36 o 
  -6   3   4      377.45      374.05     16.47 o 
  -5   3   4        8.06        5.66      2.60 o 
  -4   3   4        0.49        1.13      1.73 o 
  -3   3   4      314.53      306.59      6.36 o 
  -2   3   4     2925.41     2714.48     35.25 o 
  -1   3   4     1831.27     1851.17     24.80 o 
   0   3   4     1309.80     1352.62     16.74 o 
   1   3   4     1877.85     1837.63     17.01 o 
   2   3   4        2.97        2.39      1.31 o 
   3   3   4      158.61      180.14      6.19 o 
   4   3   4      160.76      165.35      4.57 o 
   5   3   4       51.41       51.02      6.33 o 
   6   3   4      537.73      542.16     11.69 o 
  -9   4   4       27.37       25.05      5.87 o 
  -8   4   4       18.41       18.96      4.96 o 
  -7   4   4        0.77        0.23      5.42 o 
  -6   4   4      255.11      262.76      7.04 o 
  -5   4   4      285.06      283.96      9.48 o 
  -4   4   4      317.00      307.22     11.40 o 
  -3   4   4     1749.34     1633.95     22.88 o 
  -2   4   4       31.81       23.65      2.23 o 
  -1   4   4      225.11      222.81      5.50 o 
   0   4   4      199.98      251.15     21.10 o 
   1   4   4      701.54      713.29      9.48 o 
   2   4   4     2446.15     2411.52     22.45 o 
   3   4   4       12.37       18.80      2.67 o 
   4   4   4      192.09      187.98      5.26 o 
   5   4   4      459.65      478.07      8.83 o 
   6   4   4        0.27       -0.54      3.74 o 
  -8   5   4       56.56       65.69      4.98 o 
  -7   5   4      508.64      517.22     11.05 o 
  -6   5   4      379.97      388.66      8.93 o 
  -5   5   4        9.88       11.64      2.79 o 
  -4   5   4       80.53       79.62      4.11 o 
  -3   5   4      366.35      369.85      7.87 o 
  -2   5   4     2469.32     2425.52     32.70 o 
  -1   5   4      704.22      725.77     20.20 o 
   0   5   4      169.57      165.12      5.24 o 
   1   5   4     2874.47     2758.90     37.18 o 
   2   5   4        6.98        5.87      4.74 o 
   3   5   4      109.15      111.48      8.12 o 
   4   5   4       60.06       58.04      5.02 o 
   5   5   4       14.90        3.39      4.96 o 
  -8   6   4       29.57       36.96      4.33 o 
  -7   6   4       14.37       17.27      3.82 o 
  -6   6   4      250.75      250.78      7.26 o 
  -5   6   4      128.53      123.72      5.87 o 
  -4   6   4      302.12      289.67      7.32 o 
  -3   6   4     1653.70     1585.92     23.20 o 
  -2   6   4       51.85       60.55      3.83 o 
  -1   6   4      418.63      417.15      8.86 o 
   0   6   4      103.97      112.20      4.92 o 
   1   6   4       15.31       17.24      4.29 o 
   2   6   4      548.02      589.46     17.83 o 
   3   6   4      150.94      176.70     10.16 o 
   4   6   4       42.64       42.20      7.00 o 
  -8   7   4      192.60      213.71     12.86 o 
  -7   7   4      551.76      564.45     12.19 o 
  -6   7   4      103.13      103.41      5.40 o 
  -5   7   4       64.09       71.13      4.69 o 
  -4   7   4        5.45        4.91      2.95 o 
  -3   7   4      310.94      318.71      7.87 o 
  -2   7   4     1402.03     1351.17     20.98 o 
  -1   7   4     1552.01     1425.51     21.86 o 
   0   7   4      493.01      446.64      9.86 o 
   1   7   4      563.62      556.29     17.38 o 
   2   7   4        3.48       -1.81      5.19 o 
   3   7   4        0.86        3.39      5.19 o 
  -8   8   4       73.80       64.77      8.80 o 
  -7   8   4       12.21       14.45      6.09 o 
  -6   8   4      371.95      377.10      9.80 o 
  -5   8   4      289.04      289.80      8.32 o 
  -4   8   4      330.18      327.23      8.69 o 
  -3   8   4      386.65      392.73      9.49 o 
  -2   8   4       10.02       13.36      3.25 o 
  -1   8   4        0.99        2.64      3.08 o 
   0   8   4        1.84        0.90      5.42 o 
   1   8   4      324.21      348.67     14.44 o 
   2   8   4      406.22      411.86     16.02 o 
  -7   9   4      149.93      156.67      7.37 o 
  -6   9   4       21.11       26.67      4.23 o 
  -5   9   4        4.75        1.89      3.47 o 
  -4   9   4        0.85       -4.90      3.27 o 
  -3   9   4      827.33      806.73     15.48 o 
  -2   9   4      921.77      921.26     23.81 o 
  -1   9   4      183.84      183.26      7.16 o 
   0   9   4      161.54      163.61     10.83 o 
   1   9   4      265.37      273.29     13.54 o 
  -5  10   4       36.01       29.59      6.43 o 
  -4  10   4      205.53      224.37      8.44 o 
  -3  10   4      274.44      276.57      9.10 o 
  -2  10   4       14.31       17.44      4.07 o 
  -1  10   4       60.06       79.89      9.03 o 
   1 -12   5        6.17       -5.19      5.87 o 
   2 -12   5      319.19      316.40     13.31 o 
   3 -12   5       63.35       64.09      7.00 o 
   4 -12   5      112.05      106.28     12.98 o 
   5 -12   5      312.46      304.21     14.67 o 
  -1 -11   5       48.95       48.44      9.25 o 
   0 -11   5      153.65      129.31      9.70 o 
   1 -11   5      429.36      426.75     15.35 o 
   2 -11   5        3.65       -2.26      4.74 o 
   3 -11   5        4.73       12.03      3.63 o 
   4 -11   5       44.38       53.62      6.54 o 
   5 -11   5       72.47       66.66      5.20 o 
   6 -11   5      331.12      323.39      9.70 o 
  -2 -10   5       96.65      108.90      6.59 o 
  -1 -10   5       34.61       41.32      4.69 o 
   0 -10   5      172.26      171.27      7.67 o 
   1 -10   5      243.90      244.86     11.51 o 
   2 -10   5     1040.07     1023.79     17.55 o 
   3 -10   5      142.14      121.64      5.72 o 
   4 -10   5      417.29      387.72      9.67 o 
   5 -10   5      809.99      784.99     15.16 o 
   6 -10   5      232.32      225.55      7.74 o 
   7 -10   5       15.68       12.49      3.88 o 
  -3  -9   5       53.42       53.26      5.42 o 
  -2  -9   5      554.64      562.09     12.47 o 
  -1  -9   5      160.32      157.98      6.77 o 
   0  -9   5       68.66       82.59      8.24 o 
   1  -9   5     1011.72     1050.29     25.28 o 
   2  -9   5       30.87       36.54      3.66 o 
   3  -9   5       10.67       12.77      3.03 o 
   4  -9   5        4.49        0.69      4.17 o 
   5  -9   5      224.96      213.69      7.05 o 
   6  -9   5      376.11      365.58      9.49 o 
   7  -9   5      113.96      115.59      6.23 o 
   8  -9   5      437.24      446.55     11.49 o 
  -4  -8   5       54.88       53.70      5.20 o 
  -3  -8   5      674.36      692.73     14.14 o 
  -2  -8   5      316.68      297.65     16.36 o 
  -1  -8   5       14.29       19.05      3.46 o 
   0  -8   5       52.88       90.04      6.09 o 
   1  -8   5      577.98      543.28      8.44 o 
   2  -8   5      990.05     1005.30     16.44 o 
   3  -8   5      279.30      278.69      7.39 o 
   4  -8   5     1048.24     1016.38     16.95 o 
   5  -8   5      723.35      676.53     14.33 o 
   6  -8   5        7.11        3.93      3.00 o 
   7  -8   5       12.15        5.26      3.41 o 
   8  -8   5        7.84       10.67      6.66 o 
  -5  -7   5       16.28       13.51      4.28 o 
  -4  -7   5       20.63       18.48      4.63 o 
  -3  -7   5      351.49      365.42      9.41 o 
  -2  -7   5       44.34       47.87      3.95 o 
  -1  -7   5      581.50      613.22     11.66 o 
   0  -7   5      813.90      796.90     10.74 o 
   1  -7   5      669.63      728.32     10.71 o 
   2  -7   5       27.54       26.86      3.03 o 
   3  -7   5        0.29       -1.17      2.05 o 
   4  -7   5        2.63        2.97      2.42 o 
   5  -7   5      746.58      734.45     15.35 o 
   6  -7   5     1164.47     1147.07     19.05 o 
   7  -7   5      273.70      259.02      7.92 o 
   8  -7   5      511.02      496.63     11.66 o 
  -6  -6   5        2.89        2.12      3.85 o 
  -5  -6   5       20.96       16.59      4.23 o 
  -4  -6   5     1066.92     1036.06     18.07 o 
  -3  -6   5      950.89      933.26     16.24 o 
  -2  -6   5        3.67       15.62     16.93 o 
  -1  -6   5       50.05       48.73      3.52 o 
   0  -6   5       17.35       25.59      3.85 o 
   1  -6   5     1422.61     1450.49     16.69 o 
   2  -6   5      714.00      680.60     11.72 o 
   3  -6   5       45.51       45.45      3.14 o 
   4  -6   5     1142.96     1123.41     22.34 o 
   5  -6   5      592.85      573.72     11.05 o 
   6  -6   5       13.78        8.94      3.84 o 
   7  -6   5       78.44       78.99      5.04 o 
   8  -6   5        1.79       -0.40      6.21 o 
  -6  -5   5        3.65       -0.15      3.66 o 
  -5  -5   5       44.31       41.64      4.30 o 
  -4  -5   5      478.83      459.63     34.42 o 
  -3  -5   5     1494.26     1478.04     22.30 o 
  -2  -5   5      788.91      801.57     18.39 o 
  -1  -5   5      485.75      480.87     12.19 o 
   0  -5   5     2196.65     2186.56     23.77 o 
   1  -5   5     1866.11     1993.65     21.64 o 
   2  -5   5       24.91       34.26      2.63 o 
   3  -5   5        0.01        1.16      1.90 o 
   4  -5   5        3.29        0.40      2.21 o 
   5  -5   5      291.34      291.36      7.20 o 
   6  -5   5      690.59      652.58     12.37 o 
   7  -5   5      211.47      215.09      7.04 o 
   8  -5   5      263.05      250.78     13.54 o 
  -7  -4   5        2.56       -4.00      3.90 o 
  -6  -4   5      137.46      138.96      7.56 o 
  -5  -4   5      126.88      126.38      7.56 o 
  -4  -4   5      668.61      658.72     16.14 o 
  -3  -4   5     1060.02     1028.23     18.96 o 
  -2  -4   5       53.75       51.27      2.18 o 
  -1  -4   5      601.24      692.71      8.92 o 
   0  -4   5        2.55       22.12      2.71 o 
   1  -4   5     1590.13     1603.67     17.50 o 
   2  -4   5     2292.86     2230.55     29.75 o 
   3  -4   5      698.51      731.86     11.87 o 
   4  -4   5     2883.81     2820.06     37.63 o 
   5  -4   5       53.16       41.59      4.29 o 
   6  -4   5        6.17        3.69      2.82 o 
   7  -4   5        1.35        1.07      2.92 o 
   8  -4   5       36.87       48.08      4.59 o 
  -7  -3   5        7.85        1.49      3.41 o 
  -6  -3   5      341.02      337.11     10.72 o 
  -5  -3   5       16.94       24.73      3.57 o 
  -4  -3   5      426.24      423.67     10.38 o 
  -3  -3   5      748.98      682.01     11.85 o 
  -2  -3   5     1094.82     1022.72     12.14 o 
  -1  -3   5     1399.95     1500.24     16.65 o 
   0  -3   5     1079.29      975.68     11.19 o 
   1  -3   5      230.88      234.39      4.97 o 
   2  -3   5        2.93        4.64      1.62 o 
   3  -3   5      858.46      936.04     14.18 o 
   4  -3   5        4.81        5.07      2.93 o 
   5  -3   5     1088.90     1053.02     36.90 o 
   6  -3   5      718.06      676.17     25.16 o 
   7  -3   5       60.01       62.41      5.19 o 
   8  -3   5      459.97      434.20     14.44 o 
  -8  -2   5        9.78        6.16      7.00 o 
  -7  -2   5      278.81      276.32      8.35 o 
  -6  -2   5      125.75      119.70      5.50 o 
  -5  -2   5      410.12      428.34      9.33 o 
  -4  -2   5     1411.63     1420.70     23.36 o 
  -3  -2   5       94.69       77.24      3.15 o 
  -2  -2   5       94.59      112.99      3.42 o 
  -1  -2   5       25.90       28.53      1.53 o 
   0  -2   5      498.88      569.97      7.06 o 
   1  -2   5     2841.71     2891.86     29.81 o 
   2  -2   5     2972.02     3050.69     31.59 o 
   3  -2   5       34.41       51.14      1.99 o 
   4  -2   5     2033.25     1999.66     27.43 o 
   5  -2   5      108.04       98.14      4.37 o 
   6  -2   5       10.69       13.71      3.08 o 
   7  -2   5        0.61       -3.16      3.84 o 
   8  -2   5        7.45        3.16      4.96 o 
  -8  -1   5      561.71      566.85     12.67 o 
  -7  -1   5      136.58      169.80      6.61 o 
  -6  -1   5      301.83      294.04      7.73 o 
  -5  -1   5      232.15      231.02      6.38 o 
  -4  -1   5       12.83       15.99      1.75 o 
  -3  -1   5     4006.73     3992.80     41.34 o 
  -2  -1   5     1014.55      959.49     14.17 o 
  -1  -1   5     1117.98     1184.19     16.14 o 
   0  -1   5     3950.34     4041.11     41.07 o 
   1  -1   5     2227.07     2426.56     25.26 o 
   2  -1   5      550.03      680.84      8.35 o 
   3  -1   5      221.23      236.32      4.22 o 
   4  -1   5      278.60      270.54      6.36 o 
   5  -1   5      703.93      703.71     12.20 o 
   6  -1   5      872.12      842.79     14.35 o 
   7  -1   5       14.51       15.57      4.96 o 
   8  -1   5       10.96       20.09      5.87 o 
  -8   0   5       10.89        2.05      7.00 o 
  -7   0   5      334.51      335.37     18.51 o 
  -6   0   5      282.91      271.22      7.10 o 
  -5   0   5       84.94       80.81      3.99 o 
  -4   0   5     2249.86     2208.37     29.66 o 
  -3   0   5      261.61      239.05      4.30 o 
  -2   0   5      188.44      211.09      3.73 o 
  -1   0   5       18.20       35.07      2.15 o 
   0   0   5     2858.63     3347.07     68.17 o 
   1   0   5      900.70      837.10      9.74 o 
   2   0   5     1272.11     1307.38     14.71 o 
   3   0   5      394.32      371.51      5.81 o 
   4   0   5     2618.35     2629.20     28.40 o 
   5   0   5      362.75      373.84      9.93 o 
   6   0   5      313.65      330.39     11.51 o 
   7   0   5        0.62        3.84      4.51 o 
  -9   1   5        8.62       14.44      5.19 o 
  -8   1   5      336.87      343.25     12.41 o 
  -7   1   5      118.75      119.94      6.43 o 
  -6   1   5      190.09      188.43      5.82 o 
  -5   1   5       10.18       14.38      2.43 o 
  -4   1   5      156.89      145.58      3.55 o 
  -3   1   5     3240.94     3220.06     33.65 o 
  -2   1   5      803.23      812.60      9.57 o 
  -1   1   5      987.35     1019.36     19.37 o 
   0   1   5     5319.87     5623.72     56.71 o 
   1   1   5      208.06      216.74      4.76 o 
   2   1   5       92.83      100.38      3.18 o 
   3   1   5      100.58       95.35      3.05 o 
   4   1   5     1252.51     1218.76     14.81 o 
   5   1   5      280.87      282.32      9.93 o 
   6   1   5       51.39       53.71      5.87 o 
   7   1   5       19.35       22.64      9.03 o 
  -9   2   5       21.40       29.34      5.87 o 
  -8   2   5       46.84       41.07      5.64 o 
  -7   2   5      156.83      146.01      7.67 o 
  -6   2   5      159.73      158.41      5.34 o 
  -5   2   5      417.11      404.04     13.31 o 
  -4   2   5     2095.06     2017.21     27.59 o 
  -3   2   5      193.11      187.46      4.87 o 
  -2   2   5      866.04      877.53     19.30 o 
  -1   2   5       53.75       54.87      1.76 o 
   0   2   5      824.93      780.83     15.05 o 
   1   2   5     1569.86     1536.74     17.09 o 
   2   2   5     1693.90     1745.87     19.53 o 
   3   2   5      684.13      681.27     11.21 o 
   4   2   5     3251.25     3219.45     34.79 o 
   5   2   5       16.17       18.51      4.74 o 
   6   2   5       33.07       43.67      4.50 o 
  -9   3   5        6.46       -0.23      4.74 o 
  -8   3   5      611.21      626.70     17.15 o 
  -7   3   5       14.69        6.09      4.29 o 
  -6   3   5       24.36       26.80      3.19 o 
  -5   3   5        3.81        5.39      2.47 o 
  -4   3   5      202.55      196.00      5.49 o 
  -3   3   5     1503.75     1455.01     41.75 o 
  -2   3   5     1435.71     1499.28     21.06 o 
  -1   3   5      435.27      391.25      7.41 o 
   0   3   5     1126.27     1133.77     16.68 o 
   1   3   5      219.13      233.09      3.65 o 
   2   3   5      311.18      307.67      4.66 o 
   3   3   5       21.47       24.01      2.06 o 
   4   3   5      357.12      357.23     11.59 o 
   5   3   5      376.77      371.26      7.40 o 
   6   3   5      210.39      209.72     13.88 o 
  -9   4   5       17.04        9.93      6.32 o 
  -8   4   5       25.70       31.37      5.87 o 
  -7   4   5      356.54      363.89      9.12 o 
  -6   4   5      314.67      306.31      7.87 o 
  -5   4   5      740.12      720.34     15.91 o 
  -4   4   5      817.06      824.92     13.79 o 
  -3   4   5       61.60       67.56      3.89 o 
  -2   4   5       12.69       17.71      2.47 o 
  -1   4   5        3.42        4.34      2.06 o 
   0   4   5     1112.27     1125.15     36.45 o 
   1   4   5      173.65      177.70      5.62 o 
   2   4   5     1117.33     1100.60     17.60 o 
   3   4   5      409.96      419.98     14.22 o 
   4   4   5      410.16      398.88      7.63 o 
   5   4   5        9.94        4.84      2.90 o 
  -8   5   5      233.32      256.85      8.45 o 
  -7   5   5        5.82        2.65      3.18 o 
  -6   5   5        1.79        1.34      2.92 o 
  -5   5   5        2.24        1.96      2.79 o 
  -4   5   5     1242.12     1234.58     19.03 o 
  -3   5   5     1006.87      959.29     15.46 o 
  -2   5   5      395.28      398.83      8.45 o 
  -1   5   5     2000.82     1922.49     27.04 o 
   0   5   5      807.55      779.42     13.40 o 
   1   5   5       15.97       15.60      3.08 o 
   2   5   5        5.02        2.02      2.92 o 
   3   5   5       17.39       17.83      5.42 o 
   4   5   5      576.26      606.61     19.18 o 
  -8   6   5       12.67       15.43      9.48 o 
  -7   6   5      100.37      111.00      5.94 o 
  -6   6   5       33.08       45.18      4.23 o 
  -5   6   5      588.96      563.71     11.37 o 
  -4   6   5      658.24      660.36     12.42 o 
  -3   6   5      102.27      104.64      5.42 o 
  -2   6   5       72.95       79.61      9.14 o 
  -1   6   5      605.30      575.78     11.25 o 
   0   6   5      949.33      967.90     16.27 o 
   1   6   5      582.78      612.82     12.01 o 
   2   6   5      185.04      183.70     10.38 o 
   3   6   5      311.22      327.91     13.77 o 
   4   6   5      182.84      200.85     11.74 o 
  -8   7   5      182.43      196.75     10.95 o 
  -7   7   5        2.65       -2.30      3.43 o 
  -6   7   5        3.57        0.83      3.18 o 
  -5   7   5       31.46       28.56      3.89 o 
  -4   7   5      579.35      582.78     13.09 o 
  -3   7   5     1530.28     1458.37     22.57 o 
  -2   7   5      158.61      162.80      6.06 o 
  -1   7   5      141.81      139.56      5.90 o 
   0   7   5      322.36      323.27      8.61 o 
   1   7   5        1.19        4.74      5.42 o 
   2   7   5       47.13       43.78      7.22 o 
   3   7   5        5.47        0.68      5.87 o 
  -7   8   5      272.79      268.61      8.89 o 
  -6   8   5      113.21      114.55      6.33 o 
  -5   8   5      250.66      260.55      8.19 o 
  -4   8   5      337.79      324.95      8.74 o 
  -3   8   5      265.18      238.90     20.20 o 
  -2   8   5        5.54        1.56      3.11 o 
  -1   8   5       12.94       10.78      4.74 o 
   0   8   5      312.98      333.32     13.99 o 
   1   8   5      241.73      236.51     11.96 o 
  -6   9   5        1.02        3.75      3.82 o 
  -5   9   5      154.30      148.15      6.97 o 
  -4   9   5      605.59      570.66     20.54 o 
  -3   9   5      158.24      157.87      7.45 o 
  -2   9   5      145.00      148.25      6.86 o 
  -1   9   5      487.43      510.71     12.01 o 
   0   9   5      137.56      129.09     10.38 o 
   1 -12   6      132.76      156.84     10.83 o 
   2 -12   6       36.22       37.69      6.77 o 
   3 -12   6      331.89      317.07     13.09 o 
   4 -12   6      509.61      487.74     12.03 o 
  -1 -11   6      176.78      155.72     11.28 o 
   0 -11   6      259.01      256.82     12.19 o 
   1 -11   6        3.09        8.35      5.42 o 
   2 -11   6       31.70       27.53      5.87 o 
   3 -11   6       54.89       53.32      4.78 o 
   4 -11   6      250.18      245.45      8.69 o 
   5 -11   6      180.88      191.85      7.68 o 
   6 -11   6       37.65       40.73      4.87 o 
  -2 -10   6       18.10       19.48      6.88 o 
  -1 -10   6       31.58       31.89      4.55 o 
   0 -10   6      308.91      327.91     13.77 o 
   1 -10   6      296.21      305.56     12.86 o 
   2 -10   6       97.98       83.10      5.18 o 
   3 -10   6      905.44      862.91     15.87 o 
   4 -10   6      817.32      787.27     22.12 o 
   5 -10   6       31.78       31.95      4.28 o 
   6 -10   6        6.93        9.87      4.17 o 
   7 -10   6       38.50       37.13      4.82 o 
  -3  -9   6      100.53      105.44      6.54 o 
  -2  -9   6        6.29        4.12      6.21 o 
  -1  -9   6      692.22      661.89     13.99 o 
   0  -9   6      584.97      592.62     18.05 o 
   1  -9   6       68.69       67.03      6.32 o 
   2  -9   6      131.13      125.27      7.67 o 
   3  -9   6      132.17      129.26      5.72 o 
   4  -9   6      167.02      170.99      7.90 o 
   5  -9   6      123.30      117.07      5.96 o 
   6  -9   6      311.32      321.61     20.99 o 
   7  -9   6      628.09      634.79     21.66 o 
  -4  -8   6      299.07      312.33      9.61 o 
  -3  -8   6        3.94        3.56      3.50 o 
  -2  -8   6        1.52        1.37      3.20 o 
  -1  -8   6        3.52       -1.98      3.16 o 
   0  -8   6      487.92      460.91     16.36 o 
   1  -8   6      615.63      588.98     14.78 o 
   2  -8   6      684.94      652.50     12.29 o 
   3  -8   6     1996.68     1935.36     28.24 o 
   4  -8   6      548.28      535.06     11.12 o 
   5  -8   6       10.87       11.11      3.41 o 
   6  -8   6      142.43      133.52      6.18 o 
   7  -8   6      146.02      136.67      6.56 o 
   8  -8   6      102.55      110.65      6.29 o 
  -5  -7   6       10.14        3.11      8.12 o 
  -4  -7   6       19.22       23.05      9.82 o 
  -3  -7   6      415.41      395.36      9.83 o 
  -2  -7   6      175.72      190.02      6.67 o 
  -1  -7   6     1254.25     1283.52     24.03 o 
   0  -7   6      410.85      438.06      7.17 o 
   1  -7   6       42.29       52.28      7.33 o 
   2  -7   6      389.16      369.78      8.30 o 
   3  -7   6        4.76        2.36      2.47 o 
   4  -7   6     1719.29     1665.64     24.78 o 
   5  -7   6     1048.21      995.40     16.93 o 
   6  -7   6      445.25      437.72     10.24 o 
   7  -7   6      395.15      404.22     10.18 o 
   8  -7   6       46.28       44.37      5.75 o 
  -6  -6   6      113.44      118.77      7.13 o 
  -5  -6   6      369.06      375.57     13.20 o 
  -4  -6   6       70.30       76.61      5.01 o 
  -3  -6   6        3.37        1.96      3.09 o 
  -2  -6   6      120.86      121.89      5.37 o 
  -1  -6   6       97.85       90.76      6.54 o 
   0  -6   6      989.64      985.74     13.46 o 
   1  -6   6      721.78      729.61     12.43 o 
   2  -6   6      725.15      704.00     12.41 o 
   3  -6   6     2607.65     2609.16     35.65 o 
   4  -6   6      846.87      834.53     14.25 o 
   5  -6   6       86.91       92.77      4.55 o 
   6  -6   6       49.58       48.22      4.12 o 
   7  -6   6        1.75       -0.02      2.98 o 
   8  -6   6      209.89      218.70      7.80 o 
  -6  -5   6      323.72      339.08     15.35 o 
  -5  -5   6       62.23       73.01     17.15 o 
  -4  -5   6      284.85      299.08      8.26 o 
  -3  -5   6      272.99      278.46      7.58 o 
  -2  -5   6      268.06      253.10      7.90 o 
  -1  -5   6     1640.35     1638.38     18.71 o 
   0  -5   6      338.36      327.58      5.50 o 
   1  -5   6       13.98       13.13      1.61 o 
   2  -5   6      158.82      158.16      4.92 o 
   3  -5   6      239.55      248.53      6.33 o 
   4  -5   6     1912.54     1828.02     26.13 o 
   5  -5   6      771.90      743.29     13.33 o 
   6  -5   6      414.70      395.62     19.86 o 
   7  -5   6      237.88      235.61      7.68 o 
   8  -5   6        6.05       -1.60      3.41 o 
  -7  -4   6       57.56       55.64      7.33 o 
  -6  -4   6       51.09       56.72      5.08 o 
  -5  -4   6      982.87      967.61     18.96 o 
  -4  -4   6      160.46      153.59      6.01 o 
  -3  -4   6       48.78       54.63      3.79 o 
  -2  -4   6      617.71      613.24      8.58 o 
  -1  -4   6       55.66       50.57      2.39 o 
   0  -4   6     1186.97     1216.62     19.78 o 
   1  -4   6      913.41      889.76     10.57 o 
   2  -4   6     1117.79     1117.45     16.66 o 
   3  -4   6     1677.68     1600.58     36.33 o 
   4  -4   6      322.79      300.34      7.13 o 
   5  -4   6        0.82       -0.55      2.28 o 
   6  -4   6        0.18       -1.03      2.76 o 
   7  -4   6      254.89      273.07      9.82 o 
   8  -4   6      337.45      349.65      9.56 o 
  -7  -3   6       13.72        8.97      4.17 o 
  -6  -3   6      196.31      203.53      7.22 o 
  -5  -3   6       56.42       55.53      4.33 o 
  -4  -3   6     1015.75      998.96     22.57 o 
  -3  -3   6      820.20      843.23     14.00 o 
  -2  -3   6      431.15      406.92      6.71 o 
  -1  -3   6     1773.26     1851.94     20.35 o 
   0  -3   6     1445.42     1447.32     19.64 o 
   1  -3   6      428.04      462.94      6.20 o 
   2  -3   6      591.54      604.27      7.60 o 
   3  -3   6      881.19      909.29     14.16 o 
   4  -3   6     1465.52     1384.07     28.55 o 
   5  -3   6      326.58      318.82      8.69 o 
   6  -3   6      316.68      328.83     21.89 o 
   7  -3   6      316.33      356.17      9.15 o 
   8  -3   6        2.12        1.13      4.74 o 
  -8  -2   6        6.99        6.23      6.43 o 
  -7  -2   6       72.68       79.69     11.06 o 
  -6  -2   6       33.56       33.10      3.91 o 
  -5  -2   6      272.32      263.53      7.32 o 
  -4  -2   6      336.72      308.89      7.39 o 
  -3  -2   6       18.99       18.35      1.99 o 
  -2  -2   6       64.69       57.45      2.48 o 
  -1  -2   6     1129.31     1115.71     12.85 o 
   0  -2   6     1412.94     1386.18     32.84 o 
   1  -2   6       53.99       45.60      2.18 o 
   2  -2   6     1754.10     1716.40     18.67 o 
   3  -2   6     1700.93     1577.35     22.15 o 
   4  -2   6      156.79      142.91      4.82 o 
   5  -2   6        5.92        7.71      2.60 o 
   6  -2   6       10.63        9.94      2.95 o 
   7  -2   6      215.32      231.54      9.93 o 
   8  -2   6      263.31      286.16     12.19 o 
  -8  -1   6      161.66      159.61      7.29 o 
  -7  -1   6       82.70       83.00      5.33 o 
  -6  -1   6       73.38       88.84      5.30 o 
  -5  -1   6      455.87      479.58      9.88 o 
  -4  -1   6      389.50      361.10      6.22 o 
  -3  -1   6      149.08      166.05      3.87 o 
  -2  -1   6     2013.25     2075.15     22.49 o 
  -1  -1   6     3138.90     3208.59     33.26 o 
   0  -1   6     1765.15     1938.98     20.74 o 
   1  -1   6       28.46       38.48      2.26 o 
   2  -1   6      239.36      238.19      4.17 o 
   3  -1   6     1373.61     1377.36     15.78 o 
   4  -1   6     1355.33     1345.80     19.77 o 
   5  -1   6       60.71       61.11      3.82 o 
   6  -1   6       65.45       67.86      4.21 o 
   7  -1   6      119.21      125.25      8.35 o 
  -8   0   6       17.06       16.47      5.64 o 
  -7   0   6        2.75       -2.61      3.02 o 
  -6   0   6      580.69      595.53     12.30 o 
  -5   0   6      851.20      839.53     18.28 o 
  -4   0   6       92.78       86.30      3.19 o 
  -3   0   6        3.81        3.71      1.47 o 
  -2   0   6      425.29      426.36     15.23 o 
  -1   0   6        7.72        6.86      2.04 o 
   0   0   6      851.39      893.90     10.43 o 
   1   0   6      100.09       92.41      3.17 o 
   2   0   6     2620.48     2645.01     28.13 o 
   3   0   6     1723.50     1733.49     19.57 o 
   4   0   6      268.57      279.36      6.75 o 
   5   0   6      178.41      181.93      5.81 o 
   6   0   6       73.67       76.28      6.32 o 
   7   0   6      338.80      357.24     13.09 o 
  -8   1   6       37.39       32.95      5.87 o 
  -7   1   6        5.74        2.71      4.06 o 
  -6   1   6       70.17       67.25      5.42 o 
  -5   1   6      574.12      571.30     10.45 o 
  -4   1   6     1516.18     1477.29     21.06 o 
  -3   1   6      477.48      502.41     11.51 o 
  -2   1   6     5059.81     5185.90     93.86 o 
  -1   1   6     1271.91     1241.67     20.42 o 
   0   1   6     1036.32     1078.62     12.36 o 
   1   1   6        1.52        3.26      1.69 o 
   2   1   6      107.41      120.80      3.32 o 
   3   1   6      110.47      102.87      3.41 o 
   4   1   6       53.00       56.20      3.57 o 
   5   1   6       30.34       30.47      4.96 o 
   6   1   6      136.99      149.17      8.35 o 
  -8   2   6       95.73       92.75      7.45 o 
  -7   2   6       68.03       71.99      6.32 o 
  -6   2   6      521.01      528.71     10.44 o 
  -5   2   6      579.57      552.54     10.60 o 
  -4   2   6        5.14        5.30      2.37 o 
  -3   2   6       61.55       72.93      3.67 o 
  -2   2   6      107.14      112.96      3.99 o 
  -1   2   6      623.59      584.78     10.04 o 
   0   2   6     2667.09     2723.21     35.89 o 
   1   2   6     1020.32     1023.33     12.32 o 
   2   2   6     4872.35     4731.51     49.07 o 
   3   2   6      284.57      300.59      5.79 o 
   4   2   6        2.62        2.55      2.15 o 
   6   2   6        1.65        0.35      3.57 o 
  -8   3   6       14.21       10.61      5.19 o 
  -7   3   6        6.40        6.77      4.74 o 
  -6   3   6        3.10        1.02      3.84 o 
  -5   3   6      361.53      358.92      9.25 o 
  -4   3   6     1734.15     1684.63     24.24 o 
  -3   3   6       14.66       14.78      2.55 o 
  -2   3   6     2574.46     2469.70     33.10 o 
  -1   3   6      653.69      631.68     10.84 o 
   0   3   6      176.63      181.58      5.26 o 
   1   3   6      219.49      217.57      6.06 o 
   2   3   6      271.14      284.31      7.32 o 
   3   3   6      732.16      726.33     13.15 o 
   4   3   6      407.70      416.83      7.58 o 
   5   3   6      117.52      123.34      6.32 o 
  -8   4   6      100.02       97.27      8.12 o 
  -7   4   6       89.18       93.72      5.56 o 
  -6   4   6      340.49      344.80      8.67 o 
  -5   4   6      462.44      449.04     12.07 o 
  -4   4   6       11.91       16.19      3.27 o 
  -3   4   6       30.03       27.78      2.95 o 
  -2   4   6       23.75       22.90      2.79 o 
  -1   4   6      576.88      551.38     10.37 o 
   0   4   6     2890.93     2815.17     37.90 o 
   1   4   6      150.50      162.74      5.72 o 
   2   4   6     1496.39     1475.05     22.49 o 
   3   4   6      135.15      127.96      8.35 o 
   4   4   6        3.53       -3.61      4.74 o 
  -8   5   6        2.64        4.17      6.66 o 
  -7   5   6       38.94       38.98      8.46 o 
  -6   5   6       84.04       78.41      4.71 o 
  -5   5   6      143.41      145.05      5.81 o 
  -4   5   6      657.62      639.52     12.10 o 
  -3   5   6      178.36      176.74      5.82 o 
  -2   5   6     1519.90     1446.54     21.70 o 
  -1   5   6      241.00      234.02      7.22 o 
   0   5   6      183.20      180.95      6.06 o 
   1   5   6        0.41        5.81     10.16 o 
   2   5   6       55.67       54.02      4.23 o 
   3   5   6      717.22      737.50     20.99 o 
   4   5   6      373.73      426.75     16.47 o 
  -8   6   6       52.07       63.96     14.78 o 
  -7   6   6      170.06      165.97      7.04 o 
  -6   6   6      608.39      590.24     12.30 o 
  -5   6   6      128.10      125.50      5.74 o 
  -4   6   6        1.61       -0.89      2.95 o 
  -3   6   6      611.88      591.24     11.80 o 
  -2   6   6      188.53      190.59      6.30 o 
  -1   6   6      453.23      457.42     12.07 o 
   0   6   6      706.07      681.24     13.16 o 
   1   6   6      139.94      127.37      5.94 o 
   2   6   6      777.38      807.91     22.79 o 
   3   6   6       44.08       38.59      7.22 o 
  -7   7   6       77.29       78.97      5.80 o 
  -6   7   6       78.41       82.34      5.52 o 
  -5   7   6      676.37      647.80     13.17 o 
  -4   7   6      251.36      253.15      7.80 o 
  -3   7   6       10.88       15.02      4.96 o 
  -2   7   6     1272.55     1237.77     26.40 o 
  -1   7   6       90.55       99.13      5.66 o 
   0   7   6        1.22       -0.37      3.95 o 
   1   7   6       10.48       17.15      6.32 o 
   2   7   6      110.91      109.68      9.93 o 
  -6   8   6      345.56      357.11      9.99 o 
  -5   8   6      555.42      538.47     12.26 o 
  -4   8   6       32.35       38.78      4.47 o 
  -3   8   6       79.17       77.89      8.80 o 
  -2   8   6       87.67       88.36      5.98 o 
  -1   8   6      411.28      417.28     11.17 o 
   0   8   6      339.50      331.97     14.44 o 
  -5   9   6        8.07       14.70      4.30 o 
  -4   9   6      102.97       94.47      5.82 o 
  -3   9   6       34.84       41.81      8.01 o 
  -2   9   6      394.21      404.95     10.92 o 
   2 -12   7      348.29      336.26     14.22 o 
   3 -12   7      334.90      310.75     13.31 o 
   4 -12   7        1.84       -0.56      3.83 o 
  -1 -11   7       82.26       84.85      9.25 o 
   0 -11   7       75.07       91.17      9.03 o 
   1 -11   7      131.15      144.88     10.38 o 
   2 -11   7       17.94       16.70      5.87 o 
   3 -11   7      255.53      259.29      8.30 o 
   4 -11   7       62.04       63.29      5.17 o 
   5 -11   7       50.83       53.62      5.30 o 
   6 -11   7      434.79      445.26     11.79 o 
  -2 -10   7        7.37        1.94      4.17 o 
  -1 -10   7      387.49      416.37     16.25 o 
   0 -10   7       30.12       31.14      6.77 o 
   1 -10   7      472.88      466.24     16.25 o 
   2 -10   7     1117.61     1097.23     27.08 o 
   3 -10   7      309.11      324.80      9.03 o 
   4 -10   7       16.87       17.97      3.85 o 
   5 -10   7        0.24        6.57      4.40 o 
   6 -10   7        1.19       -0.49      3.74 o 
  -3  -9   7       12.55       20.70      4.31 o 
  -2  -9   7      773.00      798.96     15.74 o 
  -1  -9   7      176.76      173.34      6.93 o 
   0  -9   7      115.50       97.94      8.58 o 
   1  -9   7      347.21      345.96     13.31 o 
   2  -9   7       32.20       29.37      3.73 o 
   3  -9   7      436.28      422.15      9.89 o 
   4  -9   7      445.97      427.85     21.44 o 
   5  -9   7      585.74      558.48     12.24 o 
   6  -9   7      238.00      253.65      8.35 o 
   7  -9   7       14.03        7.14      7.22 o 
  -4  -8   7        4.85       10.80      4.11 o 
  -3  -8   7       45.26       41.63      4.77 o 
  -2  -8   7       35.06       34.71      4.33 o 
  -1  -8   7      409.65      413.51      9.64 o 
   0  -8   7      176.44      201.75     10.38 o 
   1  -8   7      589.41      574.43     11.34 o 
   2  -8   7      868.96      883.67     15.32 o 
   3  -8   7       35.68       37.59      3.75 o 
   4  -8   7      151.09      155.83      6.01 o 
   5  -8   7      363.48      345.64      9.93 o 
   6  -8   7      122.85      119.68      6.02 o 
   7  -8   7      105.07      101.53      5.91 o 
  -5  -7   7       80.13       93.36      6.39 o 
  -4  -7   7      187.47      199.06      7.61 o 
  -3  -7   7      300.33      303.06     10.16 o 
  -2  -7   7     1203.58     1197.04     19.63 o 
  -1  -7   7      420.41      395.99     11.06 o 
   0  -7   7      958.79      902.17     16.36 o 
   1  -7   7      505.51      484.02      9.86 o 
   2  -7   7      235.57      234.72      6.62 o 
   3  -7   7     1295.05     1230.94     19.46 o 
   4  -7   7       39.68       39.31      5.19 o 
   5  -7   7       30.50       35.15      3.69 o 
   6  -7   7      316.21      317.17      8.83 o 
   7  -7   7      160.90      170.28      6.83 o 
  -6  -6   7       93.24      108.35      7.04 o 
  -5  -6   7        7.50        4.76      7.00 o 
  -4  -6   7       63.09       63.28      5.08 o 
  -3  -6   7       94.97      103.00      5.58 o 
  -2  -6   7      148.30      149.93      5.86 o 
  -1  -6   7      732.48      726.42     12.98 o 
   0  -6   7      284.43      280.30      5.38 o 
   1  -6   7     1599.48     1565.63     22.90 o 
   2  -6   7     4164.23     3969.14     56.64 o 
   3  -6   7      931.25      920.36     15.38 o 
   4  -6   7      169.41      174.84      6.07 o 
   5  -6   7      251.58      251.61      7.20 o 
   6  -6   7       61.83       68.70      4.76 o 
   7  -6   7      410.16      401.83     11.96 o 
   8  -6   7       46.29       47.44      5.04 o 
  -6  -5   7       86.06       99.63     11.06 o 
  -5  -5   7      121.55      128.10      6.49 o 
  -4  -5   7       58.80       74.13      4.98 o 
  -3  -5   7      438.26      441.82      9.83 o 
  -2  -5   7     1955.79     1983.79     28.36 o 
  -1  -5   7      142.79      144.50      4.96 o 
   0  -5   7      287.11      291.91      5.29 o 
   1  -5   7       40.80       43.94      7.56 o 
   2  -5   7      468.42      462.62      9.08 o 
   3  -5   7      795.68      766.26     19.07 o 
   4  -5   7      406.65      400.42     10.61 o 
   5  -5   7       91.40       92.45      4.88 o 
   6  -5   7      429.17      422.88      9.90 o 
   7  -5   7      122.52      110.68      6.77 o 
   8  -5   7       55.01       60.71      7.45 o 
  -7  -4   7      131.50      136.38      7.58 o 
  -6  -4   7      218.58      239.01      8.58 o 
  -5  -4   7       17.93       20.29      3.89 o 
  -4  -4   7       78.94       85.47      5.14 o 
  -3  -4   7      211.54      212.17      6.49 o 
  -2  -4   7      271.07      258.11      5.68 o 
  -1  -4   7     1117.51     1116.48     13.52 o 
   0  -4   7     1179.03     1203.66     14.13 o 
   1  -4   7     2751.38     2662.47     35.50 o 
   2  -4   7     2814.43     2723.96     36.45 o 
   3  -4   7      184.18      159.73      5.14 o 
   4  -4   7      131.81      140.93      5.20 o 
   5  -4   7       72.40       84.74      4.59 o 
   6  -4   7      361.22      380.90      9.22 o 
   7  -4   7       19.34       19.41      6.09 o 
  -7  -3   7       80.98       75.28      5.58 o 
  -6  -3   7      166.02      178.05      7.07 o 
  -5  -3   7      185.32      184.54      6.75 o 
  -4  -3   7       59.80       57.22      4.11 o 
  -3  -3   7      543.19      525.31     11.06 o 
  -2  -3   7     2163.41     2114.03     44.55 o 
  -1  -3   7      234.49      242.80      4.58 o 
   0  -3   7      447.66      436.78      6.33 o 
   1  -3   7        0.09        6.49      3.16 o 
   2  -3   7     1605.10     1588.08     24.26 o 
   3  -3   7      539.64      503.85      9.45 o 
   4  -3   7      343.21      339.68      7.78 o 
   5  -3   7     1044.84      997.25     16.56 o 
   6  -3   7      517.14      514.78     10.89 o 
   7  -3   7       14.68       17.33      8.58 o 
  -7  -2   7      180.37      194.32      7.61 o 
  -6  -2   7      414.67      409.70     12.07 o 
  -5  -2   7       79.23       82.45      5.04 o 
  -4  -2   7       92.73      102.60      4.85 o 
  -3  -2   7      100.34       96.81      3.33 o 
  -2  -2   7      329.36      323.08      5.45 o 
  -1  -2   7      326.04      304.30      5.03 o 
   0  -2   7      772.57      766.74      9.53 o 
   1  -2   7     2364.01     2345.96     24.98 o 
   2  -2   7     2172.70     2086.94     28.30 o 
   3  -2   7       74.56       84.23      7.67 o 
   4  -2   7       18.24       21.28      2.63 o 
   5  -2   7        7.00        7.45      2.75 o 
   6  -2   7      411.61      444.61     10.72 o 
   7  -2   7      171.88      171.51      9.03 o 
  -8  -1   7        8.50        4.51      5.19 o 
  -6  -1   7      134.83      129.99      5.81 o 
  -5  -1   7      156.65      142.38      7.33 o 
  -4  -1   7      424.32      433.36      7.04 o 
  -3  -1   7     1928.41     1911.58     21.41 o 
  -2  -1   7     2271.60     2162.65     23.58 o 
  -1  -1   7       18.37       15.55      1.97 o 
   0  -1   7      205.85      186.25      3.68 o 
   1  -1   7       22.54       31.73      1.87 o 
   2  -1   7     1259.76     1282.42     14.86 o 
   3  -1   7      523.75      502.75      9.29 o 
   4  -1   7      275.08      283.75      6.91 o 
   5  -1   7      371.31      371.20     18.73 o 
   6  -1   7      353.89      348.31     12.52 o 
   7  -1   7        0.45       -4.06      4.51 o 
  -8   0   7       15.62        6.09      5.19 o 
  -7   0   7      338.19      346.86     12.64 o 
  -6   0   7      116.18      114.19      7.00 o 
  -5   0   7       16.89       16.02      4.06 o 
  -4   0   7      406.06      424.84      8.46 o 
  -3   0   7      446.28      456.66      6.95 o 
  -2   0   7      371.79      347.02      5.49 o 
  -1   0   7      421.01      425.14      6.02 o 
   0   0   7     1673.73     1803.20     31.40 o 
   1   0   7     2444.38     2385.93     29.55 o 
   2   0   7     1069.50     1062.95     13.29 o 
   3   0   7      117.88      128.35      8.69 o 
   4   0   7       17.49       18.30      2.82 o 
   5   0   7      102.69       97.86      4.92 o 
   6   0   7      295.08      307.37     11.51 o 
  -8   1   7       56.92       57.10      6.77 o 
  -7   1   7        3.76        6.54      4.51 o 
  -6   1   7      314.78      325.65     11.06 o 
  -5   1   7      194.86      193.94      5.90 o 
  -4   1   7      402.88      418.38      8.70 o 
  -3   1   7     1095.44     1037.98     17.94 o 
  -2   1   7     1050.70     1021.89     17.26 o 
  -1   1   7       17.27       22.79      2.54 o 
   0   1   7      412.79      410.72     10.95 o 
   1   1   7       46.85       51.35      2.28 o 
   2   1   7      651.69      647.08     15.67 o 
   3   1   7      242.21      250.52      5.17 o 
   4   1   7      509.73      490.82      9.70 o 
   5   1   7      493.54      489.71     13.99 o 
   6   1   7       92.35       93.65      7.45 o 
  -8   2   7       17.07       23.92      5.64 o 
  -7   2   7      557.24      555.84     16.02 o 
  -6   2   7      331.74      328.74      8.38 o 
  -5   2   7      221.52      214.98      6.46 o 
  -4   2   7      865.03      858.51     15.23 o 
  -3   2   7      149.41      153.79      8.24 o 
  -2   2   7      987.78      912.64     14.43 o 
  -1   2   7      879.76      936.58     14.74 o 
   0   2   7     1170.39     1123.71     17.05 o 
   1   2   7      416.47      405.26     16.36 o 
   2   2   7       11.30       17.37      4.29 o 
   3   2   7      218.52      218.27      6.78 o 
   4   2   7        1.97       -4.06      4.29 o 
  -8   3   7       12.31       21.89      6.09 o 
  -7   3   7        9.52        4.29      4.06 o 
  -6   3   7      535.24      537.49     11.32 o 
  -5   3   7      118.83      111.85      5.11 o 
  -4   3   7      565.61      534.81     14.67 o 
  -3   3   7     1387.25     1388.63     21.89 o 
  -2   3   7     1564.82     1510.60     22.09 o 
  -1   3   7      780.36      764.69     12.99 o 
   0   3   7     1095.72     1066.35     16.82 o 
   1   3   7       21.05       22.26      3.02 o 
   2   3   7      820.08      807.52     22.45 o 
   3   3   7      147.17      147.47      5.94 o 
  -8   4   7       26.00       20.99      6.32 o 
  -7   4   7      386.36      391.23      9.93 o 
  -6   4   7      221.54      220.29      9.25 o 
  -5   4   7       14.88       13.56      2.95 o 
  -4   4   7      166.97      172.21      5.97 o 
  -3   4   7      167.76      173.19      6.88 o 
  -2   4   7     1460.86     1380.96     20.81 o 
  -1   4   7      121.00      124.70      5.10 o 
   0   4   7      524.25      522.10     23.47 o 
   1   4   7      714.55      698.92     13.08 o 
   2   4   7      110.17      109.37      5.58 o 
   3   4   7       11.20       24.15      5.64 o 
  -8   5   7        5.10       -3.39      5.42 o 
  -7   5   7        0.84        0.78      4.85 o 
  -6   5   7      257.92      265.60      8.19 o 
  -5   5   7       67.96       77.12      5.01 o 
  -4   5   7      602.37      569.10     22.91 o 
  -3   5   7     1557.85     1489.23     35.21 o 
  -2   5   7      852.27      805.22     14.28 o 
  -1   5   7       12.93       15.55      3.18 o 
   0   5   7       76.84       80.59      6.43 o 
   1   5   7      304.97      303.31     16.14 o 
   2   5   7      750.40      737.49     14.34 o 
   3   5   7       27.03       23.24      6.32 o 
  -7   6   7      164.54      169.07      9.03 o 
  -6   6   7       87.93       85.10      6.77 o 
  -5   6   7       34.81       31.75      4.85 o 
  -4   6   7       58.33       59.24      4.62 o 
  -3   6   7       71.70       74.10      4.69 o 
  -2   6   7      614.32      595.89     14.33 o 
  -1   6   7      170.57      172.25      6.70 o 
   0   6   7      507.67      513.20     11.49 o 
   1   6   7      724.28      760.16     19.52 o 
   2   6   7       92.95       92.75      9.03 o 
  -6   7   7      128.93      126.71      6.46 o 
  -5   7   7        4.94        3.56      3.75 o 
  -4   7   7      597.20      582.43     18.84 o 
  -3   7   7      528.74      534.01     11.81 o 
  -2   7   7      124.17      117.60      6.06 o 
  -1   7   7        0.61        2.21      3.43 o 
   0   7   7        0.39        2.54      4.51 o 
   1   7   7      119.63      125.02     10.16 o 
  -5   8   7        4.73       -3.84      4.74 o 
  -4   8   7       50.15       51.82      4.94 o 
  -3   8   7      213.22      207.21      7.97 o 
  -2   8   7      365.62      347.64     15.46 o 
  -1   8   7      112.20      109.94      6.22 o 
   0 -11   8      109.57      104.94      9.93 o 
   1 -11   8       37.80       42.43      7.67 o 
   2 -11   8      267.89      270.81     12.41 o 
   3 -11   8       31.28       29.72      4.62 o 
   4 -11   8      372.91      347.08     13.43 o 
   5 -11   8      314.92      308.18      9.81 o 
  -2 -10   8       29.96       31.37      7.90 o 
  -1 -10   8       71.59       70.41      7.90 o 
   0 -10   8      416.80      433.52     16.47 o 
   1 -10   8      518.40      524.92     17.60 o 
   2 -10   8       30.66       23.92      6.09 o 
   3 -10   8        5.73        3.84      4.63 o 
   4 -10   8      268.54      243.85      8.05 o 
   5 -10   8      108.87      113.58      8.12 o 
   6 -10   8      133.26      136.42      7.20 o 
  -3  -9   8      387.93      404.38     11.25 o 
  -2  -9   8       82.62       74.81      5.98 o 
  -1  -9   8      332.97      309.85     13.77 o 
   0  -9   8      300.42      303.76     13.31 o 
   1  -9   8       90.14       84.85      7.67 o 
   2  -9   8      705.71      675.20     21.78 o 
   3  -9   8      178.63      151.54      6.38 o 
   4  -9   8      296.31      307.70      8.76 o 
   5  -9   8      155.68      156.85      6.81 o 
   6  -9   8       84.03       80.57     14.33 o 
  -4  -8   8      206.17      217.77      8.56 o 
  -3  -8   8       55.88       74.57     16.36 o 
  -2  -8   8      166.64      187.46      9.82 o 
  -1  -8   8       31.29       41.30      6.09 o 
   0  -8   8      552.86      566.44     17.83 o 
   1  -8   8      325.04      348.90      9.93 o 
   2  -8   8      475.45      456.02     10.12 o 
   3  -8   8      159.32      154.48      6.14 o 
   4  -8   8       45.94       48.30      4.21 o 
   5  -8   8      281.78      291.49      8.64 o 
   6  -8   8      154.73      156.73      6.72 o 
   7  -8   8      272.18      272.91      9.15 o 
  -5  -7   8       24.58       19.72      4.96 o 
  -4  -7   8      181.03      180.96      7.45 o 
  -3  -7   8      802.68      813.26     15.71 o 
  -2  -7   8      286.63      283.28      8.18 o 
  -1  -7   8      383.68      371.61      8.73 o 
   0  -7   8        0.86       -1.61      2.54 o 
   1  -7   8      749.22      721.98     13.07 o 
   2  -7   8       91.64      100.48      4.87 o 
   3  -7   8       35.95       39.84      3.83 o 
   4  -7   8      851.20      819.41     14.98 o 
   5  -7   8        8.22        6.40      3.20 o 
   6  -7   8      138.27      138.48      6.18 o 
   7  -7   8       69.58       70.36      5.58 o 
  -5  -6   8      142.05      130.92      6.99 o 
  -4  -6   8      104.32      107.96      6.13 o 
  -3  -6   8       14.01       14.92      4.29 o 
  -2  -6   8       25.58       25.44      3.31 o 
  -1  -6   8       44.81       60.65      7.79 o 
   0  -6   8     2927.92     2802.59     61.38 o 
   1  -6   8     1095.94     1105.54     17.55 o 
   2  -6   8       45.67       50.11      3.75 o 
   3  -6   8       26.01       28.52      3.20 o 
   4  -6   8       21.81       24.25      5.08 o 
   5  -6   8     1319.19     1271.32     20.61 o 
   6  -6   8      123.08      118.85      5.80 o 
   7  -6   8       31.62       28.20      4.33 o 
  -6  -5   8        5.98        5.66      4.33 o 
  -5  -5   8      157.22      172.57      7.10 o 
  -4  -5   8      983.87      979.45     25.28 o 
  -3  -5   8     1054.38     1023.68     25.50 o 
  -2  -5   8      159.58      168.46      5.96 o 
  -1  -5   8      568.04      562.88      9.43 o 
   0  -5   8      534.36      519.61      9.88 o 
   1  -5   8       24.16       20.94      2.79 o 
   2  -5   8      232.21      238.56     10.95 o 
   3  -5   8      294.47      292.25      7.45 o 
   4  -5   8     1236.63     1202.02     29.11 o 
   5  -5   8      419.98      400.46     20.20 o 
   6  -5   8       71.70       64.96      4.66 o 
   7  -5   8       15.89       12.11      3.90 o 
  -6  -4   8        3.39       -2.28      3.73 o 
  -5  -4   8      229.97      234.89      7.74 o 
  -4  -4   8       65.44       65.09      4.59 o 
  -3  -4   8      408.33      433.00     13.20 o 
  -2  -4   8     1080.14     1034.89     13.15 o 
  -1  -4   8     1044.12     1032.79     12.87 o 
   0  -4   8     3230.74     3209.50     77.46 o 
   1  -4   8      876.70      875.30     14.12 o 
   2  -4   8      364.88      380.38      8.03 o 
   3  -4   8       69.41       74.28      4.51 o 
   4  -4   8       55.92       51.06      3.74 o 
   5  -4   8       25.86       24.78      3.34 o 
   6  -4   8       61.71       63.28      4.59 o 
   7  -4   8       96.26      101.48      5.94 o 
  -7  -3   8       89.91       98.20      6.49 o 
  -6  -3   8       10.90       12.21      4.05 o 
  -5  -3   8       88.75       93.64      5.46 o 
  -4  -3   8      903.01      905.19     21.78 o 
  -3  -3   8      907.52      903.67     24.03 o 
  -2  -3   8      376.13      378.95      6.44 o 
  -1  -3   8      600.05      575.91      8.10 o 
   0  -3   8       72.45       81.38      2.92 o 
   1  -3   8       56.62       72.36      3.73 o 
   2  -3   8      602.47      588.66     10.57 o 
   3  -3   8      765.93      745.45     12.72 o 
   4  -3   8     1892.51     1818.76     26.29 o 
   5  -3   8       12.40       20.79      3.39 o 
   6  -3   8       96.86      103.14      5.37 o 
   7  -3   8        7.20       19.81      6.66 o 
  -7  -2   8      123.07      131.34      9.25 o 
  -6  -2   8       18.87       15.42      4.40 o 
  -5  -2   8      177.00      185.20      6.49 o 
  -4  -2   8        4.16        3.74      2.82 o 
  -3  -2   8      389.86      377.21      6.57 o 
  -2  -2   8      451.62      444.76      6.90 o 
  -1  -2   8     1011.36      995.76     12.24 o 
   0  -2   8     3884.95     3835.35     39.98 o 
   1  -2   8       15.02       18.07      2.55 o 
   2  -2   8      158.28      137.96      4.50 o 
   3  -2   8      588.13      540.45     28.89 o 
   4  -2   8       15.55       21.31      3.04 o 
   5  -2   8      384.87      404.52     10.27 o 
   6  -2   8      128.81      143.63     13.20 o 
   7  -2   8      164.60      165.65      9.25 o 
  -7  -1   8       51.64       45.13      6.09 o 
  -6  -1   8       22.84       13.09      4.29 o 
  -5  -1   8      371.28      382.97     12.41 o 
  -4  -1   8     1247.38     1198.95     18.19 o 
  -3  -1   8      459.34      437.50      7.03 o 
  -2  -1   8       20.89       19.35      2.04 o 
  -1  -1   8      783.15      778.19      9.92 o 
   0  -1   8      135.95      126.05      3.29 o 
   1  -1   8     1252.67     1228.21     14.41 o 
   2  -1   8      537.19      538.45      9.86 o 
   3  -1   8       97.29      105.31      5.87 o 
   4  -1   8     1808.42     1767.86     37.24 o 
   5  -1   8       47.98       54.39      4.17 o 
   6  -1   8       16.38       15.85      3.52 o 
  -8   0   8      122.38      126.38      8.58 o 
  -7   0   8       70.99       70.64      7.22 o 
  -6   0   8      138.66      133.15      7.90 o 
  -5   0   8      534.55      534.62     14.89 o 
  -4   0   8        9.12        5.94      2.47 o 
  -3   0   8      682.86      685.94     11.97 o 
  -2   0   8      975.69      972.13     24.03 o 
  -1   0   8      627.60      617.90     10.75 o 
   0   0   8     2239.73     2433.10     32.60 o 
   1   0   8      186.12      180.19      5.51 o 
   2   0   8        5.70       13.26      3.39 o 
   3   0   8       82.26       85.85      4.21 o 
   4   0   8       37.82       42.42      5.98 o 
   5   0   8      304.56      320.38      8.26 o 
   6   0   8      163.26      155.49      8.80 o 
  -8   1   8        4.60        0.23      5.19 o 
  -7   1   8      131.47      128.63      8.35 o 
  -6   1   8        7.59        2.93      4.51 o 
  -5   1   8      236.66      248.88      7.18 o 
  -4   1   8      628.73      594.56     11.25 o 
  -3   1   8      258.19      250.34      6.66 o 
  -2   1   8      210.71      201.55     11.62 o 
  -1   1   8      283.50      273.48      9.82 o 
   0   1   8      248.18      234.33      6.04 o 
   1   1   8      521.09      572.69     13.20 o 
   2   1   8      957.67      917.04     15.15 o 
   3   1   8      524.11      534.17     15.57 o 
   4   1   8      842.58      886.22     22.34 o 
  -8   2   8      243.77      253.43     12.19 o 
  -7   2   8      122.66      109.23      8.58 o 
  -6   2   8      258.98      260.01      7.82 o 
  -5   2   8      274.40      278.39      8.80 o 
  -4   2   8      154.35      151.48      5.75 o 
  -3   2   8      775.39      755.03     13.16 o 
  -2   2   8      185.43      180.51      9.82 o 
  -1   2   8      372.66      346.39      7.80 o 
   0   2   8      447.34      463.94      9.40 o 
   1   2   8        7.15        6.85      2.70 o 
   2   2   8       86.03       78.85      4.55 o 
   3   2   8       58.05       65.67      6.32 o 
   4   2   8      250.05      224.77     10.16 o 
  -8   3   8        0.22       -5.87      4.96 o 
  -7   3   8       28.68       38.36      6.32 o 
  -6   3   8       14.27        8.76      3.43 o 
  -5   3   8      291.35      298.93      8.13 o 
  -4   3   8     1350.50     1339.57     20.89 o 
  -3   3   8      447.30      437.06      9.41 o 
  -2   3   8      249.06      238.76      7.56 o 
  -1   3   8       44.89       44.26      3.66 o 
   0   3   8     1057.46      997.68     16.43 o 
   1   3   8      703.11      718.14     13.88 o 
   2   3   8      216.04      216.11      7.22 o 
   3   3   8      449.70      434.34     10.28 o 
  -7   4   8       80.50       81.84      5.59 o 
  -6   4   8      149.74      149.94     18.17 o 
  -5   4   8       85.43       82.18      5.11 o 
  -4   4   8        6.52        7.94      2.86 o 
  -3   4   8       38.92       35.56      3.59 o 
  -2   4   8       28.30       24.49      3.50 o 
  -1   4   8      252.88      253.73      7.25 o 
   0   4   8      552.03      517.50     10.85 o 
   1   4   8       18.10       21.13      3.66 o 
   2   4   8       23.41       49.12     11.06 o 
   3   4   8        2.25        1.35      5.19 o 
  -7   5   8       79.21       80.61      5.82 o 
  -6   5   8      167.87      165.77      6.93 o 
  -5   5   8     1074.73     1060.23     18.55 o 
  -4   5   8     1234.14     1194.86     19.84 o 
  -3   5   8       86.74       83.69      5.10 o 
  -2   5   8       68.59       73.52      4.63 o 
  -1   5   8        5.73        5.64      3.84 o 
   0   5   8      240.22      242.88      7.74 o 
   1   5   8       73.52       78.56      5.17 o 
   2   5   8        9.30        5.61      4.51 o 
  -6   6   8      171.66      158.23      7.02 o 
  -5   6   8       90.16       80.50      5.58 o 
  -4   6   8       52.99       52.18      4.62 o 
  -3   6   8      182.07      184.37      7.11 o 
  -2   6   8      127.71      127.44      7.33 o 
  -1   6   8      943.71      905.67     16.75 o 
   0   6   8      526.61      545.99     12.37 o 
   1   6   8        3.39        0.15      3.89 o 
  -5   7   8      412.94      401.97     10.66 o 
  -4   7   8      386.18      377.66     10.43 o 
  -3   7   8        3.63        4.94      3.50 o 
  -2   7   8       51.70       47.15      4.94 o 
  -1   7   8       26.66       33.12      4.62 o 
   1 -11   9       19.15        2.71      6.54 o 
   2 -11   9       22.15        3.16      5.64 o 
   3 -11   9      288.96      282.54     13.09 o 
   4 -11   9      321.47      332.89     10.05 o 
  -1 -10   9      451.60      480.01     17.60 o 
   0 -10   9      287.93      296.76     14.22 o 
   1 -10   9       19.37       20.76      6.09 o 
   2 -10   9      326.66      320.68     13.77 o 
   3 -10   9       12.68       15.63      5.87 o 
   4 -10   9       79.83       82.03      5.82 o 
   5 -10   9       38.50       38.98      5.19 o 
  -3  -9   9      135.12      151.47     11.28 o 
  -2  -9   9      136.79      136.31     10.83 o 
  -1  -9   9       40.30       34.98      6.54 o 
   0  -9   9      338.24      327.00     13.77 o 
   1  -9   9      103.33      109.23      9.03 o 
   2  -9   9       39.02       54.01      6.32 o 
   3  -9   9      722.73      737.29     14.60 o 
   4  -9   9      359.73      342.92      9.49 o 
   5  -9   9       31.55       39.17      4.55 o 
   6  -9   9      226.44      228.59      8.39 o 
  -3  -8   9        6.65        6.21      4.11 o 
  -2  -8   9       22.70       29.79      7.22 o 
  -1  -8   9      520.00      535.75     18.05 o 
   0  -8   9      697.72      708.84     20.76 o 
   1  -8   9       75.98       76.55      4.92 o 
   2  -8   9      313.90      308.85      8.45 o 
   3  -8   9        0.04        2.98      2.92 o 
   4  -8   9      193.16      196.78      7.33 o 
   5  -8   9      209.43      194.68      7.42 o 
   6  -8   9       60.44       69.51      5.42 o 
  -4  -7   9      161.61      171.90     11.51 o 
  -3  -7   9       75.50       86.84      5.69 o 
  -2  -7   9       51.12       62.66      4.98 o 
  -1  -7   9       36.49       35.66      6.54 o 
   0  -7   9       24.08       25.73      5.19 o 
   1  -7   9       15.64       17.65      3.25 o 
   2  -7   9      219.18      214.78      6.86 o 
   3  -7   9      768.67      750.83     14.12 o 
   4  -7   9      730.06      714.34     13.86 o 
   5  -7   9      128.60      128.76      6.23 o 
   6  -7   9      101.84      102.17      9.82 o 
  -5  -6   9       55.82       47.25     11.06 o 
  -4  -6   9        0.65        1.09      3.69 o 
  -3  -6   9        8.29        5.97      3.61 o 
  -2  -6   9      702.53      675.36     13.08 o 
  -1  -6   9     1215.51     1237.82     29.11 o 
   0  -6   9      124.75      131.02      8.35 o 
   1  -6   9        7.62        5.08      3.05 o 
   2  -6   9      270.93      252.95      7.25 o 
   3  -6   9      465.10      469.19     10.27 o 
   4  -6   9       88.13       87.39      5.08 o 
   5  -6   9      166.35      167.52      6.61 o 
   6  -6   9      312.29      334.05      9.41 o 
   7  -6   9      426.64      413.55     11.02 o 
  -6  -5   9       55.09       48.90      5.65 o 
  -5  -5   9      386.26      407.34     10.79 o 
  -4  -5   9       50.17       50.46      4.77 o 
  -3  -5   9       41.84       44.79      4.23 o 
  -2  -5   9     1219.44     1172.52     18.76 o 
  -1  -5   9        5.99        7.75      2.66 o 
   0  -5   9      119.67      125.73      4.94 o 
   1  -5   9       15.90       14.87      2.95 o 
   2  -5   9      930.68      915.86     15.38 o 
   3  -5   9     2036.12     1959.43     28.38 o 
   4  -5   9      266.94      247.70      7.15 o 
   5  -5   9       14.71       14.74      3.34 o 
   6  -5   9       59.42       63.31      6.43 o 
   7  -5   9       90.02       89.15     10.27 o 
  -6  -4   9      381.28      393.58     10.70 o 
  -5  -4   9        8.05       10.97      3.95 o 
  -4  -4   9      250.71      257.55     13.77 o 
  -3  -4   9       53.30       55.56      8.80 o 
  -2  -4   9      186.09      188.63      4.70 o 
  -1  -4   9      549.47      523.17      8.04 o 
   1  -4   9      442.35      421.06      8.76 o 
   2  -4   9     1024.54     1005.47     16.33 o 
   3  -4   9       24.80       27.26      3.08 o 
   4  -4   9      264.63      260.20      7.36 o 
   5  -4   9      286.85      276.13      8.00 o 
   6  -4   9      547.78      557.67     12.21 o 
  -6  -3   9      169.77      163.18      7.23 o 
  -5  -3   9      779.25      785.25     18.17 o 
  -4  -3   9      981.42      977.28     16.95 o 
  -3  -3   9      407.18      415.29      9.06 o 
  -2  -3   9     1004.55      981.11     25.40 o 
  -1  -3   9       91.59       95.18      3.50 o 
   0  -3   9      217.99      213.04      4.79 o 
   1  -3   9      554.46      580.33     10.66 o 
   2  -3   9      571.44      578.77     10.73 o 
   3  -3   9      428.12      449.42      9.29 o 
   4  -3   9      129.98      129.42      9.70 o 
   5  -3   9       13.01       15.25      3.31 o 
   6  -3   9       38.42       48.76      4.55 o 
  -7  -2   9       21.53       15.80      5.42 o 
  -6  -2   9       86.53       88.01      7.45 o 
  -5  -2   9       30.54       27.31      5.19 o 
  -4  -2   9      154.63      150.30      7.90 o 
  -3  -2   9      174.31      173.55      4.59 o 
  -2  -2   9     1352.93     1331.85     15.98 o 
  -1  -2   9       71.13       67.19      2.98 o 
   0  -2   9     1074.35     1099.48     13.42 o 
   1  -2   9      662.82      639.58     11.25 o 
   2  -2   9      732.63      734.90     12.69 o 
   3  -2   9      266.12      278.90      7.10 o 
   4  -2   9      257.70      261.39      7.26 o 
   5  -2   9      183.72      172.12      6.39 o 
   6  -2   9      377.68      394.95     10.02 o 
  -7  -1   9       15.69       12.19      5.42 o 
  -6  -1   9      480.16      464.66     14.67 o 
  -5  -1   9      442.97      411.63     13.31 o 
  -4  -1   9      200.90      193.13      5.90 o 
  -3  -1   9      456.56      454.28     13.09 o 
  -2  -1   9      374.45      387.49     22.12 o 
  -1  -1   9     1162.87     1157.47     17.61 o 
   0  -1   9      155.03      163.21      5.64 o 
   1  -1   9       16.40       28.23      2.67 o 
   2  -1   9     1463.58     1408.77     20.88 o 
   3  -1   9      728.82      754.29     13.24 o 
   4  -1   9      144.93      144.91      5.58 o 
   5  -1   9       83.78       89.80      5.42 o 
   6  -1   9       11.85        5.75      3.58 o 
  -7   0   9      137.11      132.92      8.80 o 
  -6   0   9      181.40      186.18      9.03 o 
  -5   0   9      139.86      139.24      8.12 o 
  -4   0   9      496.26      492.14     16.93 o 
  -3   0   9       40.07       43.48      9.14 o 
  -2   0   9     1779.97     1748.79     25.12 o 
  -1   0   9     1010.88     1022.38     16.17 o 
   0   0   9      246.89      277.00      6.84 o 
   1   0   9       98.12       95.38      4.46 o 
   2   0   9      401.23      381.62     12.86 o 
   3   0   9      462.34      437.58     14.22 o 
   4   0   9      377.91      387.48     13.99 o 
   5   0   9      212.92      225.22     11.51 o 
  -6   1   9      273.77      273.52     11.74 o 
  -5   1   9      558.18      569.41     11.73 o 
  -4   1   9      297.78      298.02      7.82 o 
  -3   1   9       22.94       23.39      5.08 o 
  -2   1   9      392.68      387.66      8.60 o 
  -1   1   9      225.75      227.83      7.33 o 
   0   1   9      604.69      568.66     10.82 o 
   1   1   9      133.44      139.15      5.30 o 
   2   1   9     1024.86     1060.22     25.28 o 
   3   1   9      644.25      657.16     18.51 o 
   4   1   9       75.39       67.93      7.00 o 
  -7   2   9       67.78       64.77      7.45 o 
  -6   2   9        0.81       -1.35      4.74 o 
  -5   2   9       58.95       58.40      4.31 o 
  -4   2   9      292.99      296.49      7.97 o 
  -3   2   9       60.08       61.43      3.98 o 
  -2   2   9      855.57      823.67     14.27 o 
  -1   2   9      359.28      371.91      8.58 o 
   0   2   9      656.66      609.47     11.78 o 
   1   2   9      160.01      164.42     14.56 o 
   2   2   9       37.32       56.42      6.54 o 
   3   2   9      262.41      272.16     11.51 o 
   4   2   9      118.77      110.58      8.35 o 
  -7   3   9        6.06        7.67      5.87 o 
  -6   3   9      652.51      665.32     13.63 o 
  -5   3   9      212.78      212.64      8.58 o 
  -4   3   9      121.35      123.00      9.70 o 
  -3   3   9       32.86       32.14      3.72 o 
  -2   3   9      101.46       91.43      7.56 o 
  -1   3   9      585.38      572.47     11.55 o 
   0   3   9      198.21      207.76      6.86 o 
   1   3   9      352.00      353.06      9.17 o 
   2   3   9     1103.67     1071.05     18.51 o 
   3   3   9      461.69      465.79     15.35 o 
  -7   4   9      128.54      129.18      9.14 o 
  -6   4   9       49.52       51.20      5.19 o 
  -5   4   9        9.75        6.13      9.03 o 
  -4   4   9        2.99       -0.85      2.82 o 
  -3   4   9       18.19       11.40      3.51 o 
  -2   4   9     1504.27     1445.77     22.80 o 
  -1   4   9      227.19      234.38      7.41 o 
   0   4   9       83.88       90.29      5.34 o 
   1   4   9      110.91      111.99      6.14 o 
   2   4   9        3.68        3.98      3.66 o 
  -6   5   9      382.02      384.10     10.50 o 
  -5   5   9       34.73       37.00      4.55 o 
  -4   5   9       49.46       52.50      4.71 o 
  -3   5   9       10.97        7.00      3.35 o 
  -2   5   9        0.00        2.53      3.08 o 
  -1   5   9      263.74      256.56      8.91 o 
   0   5   9       79.74       77.73      5.34 o 
   1   5   9      291.16      306.38      9.33 o 
  -5   6   9       10.05       14.98      4.30 o 
  -4   6   9       74.53       65.54      5.01 o 
  -3   6   9       96.54       97.40      5.88 o 
  -2   6   9      568.22      565.47     12.76 o 
  -1   6   9       32.45       37.81      6.77 o 
   0   6   9        2.44        0.93      3.89 o 
  -1 -10  10      123.44      120.74     11.06 o 
   0 -10  10       75.53       79.89      9.25 o 
   1 -10  10      289.80      322.71     14.44 o 
   2 -10  10       43.03       57.10      7.90 o 
   3 -10  10       12.63       12.30      4.40 o 
   4 -10  10        2.26       -2.90      4.51 o 
  -2  -9  10        8.95        4.29      6.54 o 
  -1  -9  10       93.92       87.56      9.03 o 
   0  -9  10        5.84        7.00      5.87 o 
   1  -9  10      502.66      478.43     16.70 o 
   2  -9  10      616.23      618.27     13.23 o 
   3  -9  10      320.20      312.26      9.17 o 
   4  -9  10      103.81      103.95      6.22 o 
   5  -9  10       84.22       87.39      6.10 o 
  -3  -8  10      115.91      125.44      7.10 o 
  -2  -8  10      508.24      474.82     17.38 o 
  -1  -8  10      106.98      121.86      9.03 o 
   0  -8  10      224.81      240.57     11.96 o 
   1  -8  10      321.89      329.51      8.83 o 
   2  -8  10        1.12        4.46      6.09 o 
   3  -8  10      156.57      148.29      6.54 o 
   4  -8  10       36.04       42.05      4.39 o 
   5  -8  10      708.64      686.77     18.51 o 
   6  -8  10      449.03      462.01     11.85 o 
  -4  -7  10       40.70       47.14      5.31 o 
  -3  -7  10       53.96       58.43      5.30 o 
  -2  -7  10       62.30       54.39      7.45 o 
  -1  -7  10      105.79      109.90      9.03 o 
   0  -7  10       15.27       16.02      4.96 o 
   1  -7  10      923.39      917.47     16.27 o 
   2  -7  10      982.59      983.17     20.65 o 
   3  -7  10      204.00      211.86      7.13 o 
   4  -7  10       86.35       87.44      5.62 o 
   5  -7  10      116.86      102.46      8.58 o 
   6  -7  10      103.13      108.33      6.51 o 
  -5  -6  10       15.67       15.45      4.55 o 
  -4  -6  10       92.42       92.53      6.20 o 
  -3  -6  10      380.14      386.40     10.06 o 
  -2  -6  10      376.16      380.70      9.48 o 
  -1  -6  10       31.49       28.66      5.87 o 
   0  -6  10      332.21      326.52      8.37 o 
   1  -6  10      177.67      188.23      6.46 o 
   2  -6  10        9.63       11.17      3.08 o 
   3  -6  10      385.31      382.96      9.47 o 
   4  -6  10       74.37       77.12      5.14 o 
   5  -6  10      613.76      612.50     13.01 o 
   6  -6  10      322.02      320.87     13.99 o 
  -5  -5  10        3.48        3.37      4.40 o 
  -4  -5  10      548.19      540.88     15.91 o 
  -3  -5  10      102.13      122.26      5.94 o 
  -2  -5  10        0.01       -2.31      2.75 o 
  -1  -5  10      299.26      296.71      7.71 o 
   0  -5  10      190.93      191.16      6.22 o 
   1  -5  10     2069.39     1944.29     28.16 o 
   2  -5  10      857.75      810.07     14.35 o 
   3  -5  10      276.84      275.00      7.78 o 
   4  -5  10      188.68      196.40      6.97 o 
   5  -5  10       45.41       47.14      4.39 o 
   6  -5  10       43.76       59.72      6.43 o 
  -6  -4  10       71.65       74.92      8.12 o 
  -5  -4  10       12.25        7.65      4.05 o 
  -4  -4  10       34.68       32.72      4.43 o 
  -3  -4  10      144.32      146.16      5.85 o 
  -2  -4  10      219.46      222.42      6.55 o 
  -1  -4  10       58.64       56.10      3.82 o 
   0  -4  10     1303.98     1322.75     20.34 o 
   1  -4  10      120.34      110.58      4.92 o 
   2  -4  10       71.72       72.16      4.46 o 
   3  -4  10      562.56      528.53     11.06 o 
   4  -4  10      308.09      297.53      8.10 o 
   5  -4  10      756.05      711.22     14.04 o 
   6  -4  10      169.54      167.89      7.15 o 
  -6  -3  10      526.18      460.83     15.80 o 
  -5  -3  10       17.94       11.06      4.96 o 
  -4  -3  10      441.97      422.69     13.77 o 
  -3  -3  10       85.69       84.75      9.70 o 
  -2  -3  10      130.59      135.78      4.19 o 
  -1  -3  10      833.83      814.85     11.15 o 
   0  -3  10       12.93       14.88      3.27 o 
   1  -3  10     1231.91     1262.69     19.52 o 
   2  -3  10      663.81      686.09     12.53 o 
   3  -3  10      123.21      135.14      5.69 o 
   4  -3  10      374.29      390.00      9.41 o 
   5  -3  10        0.49       -1.58      4.40 o 
   6  -3  10      152.69      168.58      7.20 o 
  -6  -2  10       14.60       11.28      5.64 o 
  -5  -2  10        4.75        3.16      4.51 o 
  -4  -2  10       11.08       15.12      4.51 o 
  -3  -2  10       13.53       14.27      2.95 o 
  -2  -2  10     1166.71     1105.44     17.47 o 
  -1  -2  10      175.24      166.18      5.42 o 
   0  -2  10      926.58      915.56     22.34 o 
   1  -2  10       13.97       13.98      2.71 o 
   2  -2  10      352.54      346.08      8.12 o 
   3  -2  10      428.18      373.66      8.83 o 
   4  -2  10      197.72      198.54      6.72 o 
   5  -2  10      696.06      724.45     14.20 o 
  -6  -1  10      357.73      359.50     13.31 o 
  -5  -1  10      153.17      133.60      8.35 o 
  -3  -1  10       65.19       67.36      4.23 o 
  -2  -1  10       47.78       44.45      4.85 o 
  -1  -1  10        5.60       11.91      2.86 o 
   0  -1  10      114.75      129.39      5.14 o 
   1  -1  10     1142.30     1168.54     27.31 o 
   2  -1  10      751.04      780.16     20.99 o 
   3  -1  10       53.38       38.82      6.09 o 
   4  -1  10      193.90      227.03     11.28 o 
   5  -1  10        6.17        3.84      5.87 o 
  -7   0  10        4.99        6.77      4.74 o 
  -5   0  10       78.11       76.05      7.00 o 
  -4   0  10      427.30      446.22      9.97 o 
  -3   0  10     1078.29     1031.33     17.07 o 
  -2   0  10      677.73      656.96     18.62 o 
  -1   0  10       60.90       68.88      4.21 o 
   0   0  10     1019.52     1035.99     22.34 o 
   1   0  10       18.06        7.67      4.51 o 
   2   0  10      237.26      245.53     11.06 o 
   3   0  10      178.01      187.54     10.16 o 
   4   0  10      234.19      237.64     11.51 o 
  -6   1  10      199.11      206.94     10.83 o 
  -5   1  10       34.72       32.46      4.14 o 
  -4   1  10      901.16      887.00     15.64 o 
  -3   1  10       12.46       15.39      2.86 o 
  -2   1  10      185.86      191.23      6.29 o 
  -1   1  10       53.83       52.63      4.14 o 
   0   1  10      475.42      474.21     10.02 o 
   1   1  10     1369.67     1328.32     30.69 o 
   2   1  10      631.11      684.70     19.63 o 
   3   1  10      122.38      128.63      8.58 o 
   4   1  10       89.39       87.11      8.12 o 
  -6   2  10      151.90      147.37      9.93 o 
  -5   2  10       12.15       19.33      5.53 o 
  -4   2  10       78.35       81.86      5.10 o 
  -3   2  10      559.57      579.95     11.88 o 
  -2   2  10      830.23      769.29     14.11 o 
  -1   2  10       42.12       47.27      3.91 o 
   0   2  10      412.59      397.57      9.47 o 
   1   2  10       18.84       21.07      3.66 o 
   2   2  10      241.98      249.37     11.28 o 
   3   2  10       54.71       56.42      7.00 o 
  -6   3  10      256.92      270.71      9.01 o 
  -5   3  10       14.23       13.59      5.30 o 
  -4   3  10       87.93       90.88     11.85 o 
  -3   3  10        0.06       -3.76      2.86 o 
  -2   3  10       54.84       63.23      4.47 o 
  -1   3  10       86.39       85.17      5.18 o 
   0   3  10      635.36      613.61     16.36 o 
   1   3  10      754.21      789.05     15.32 o 
   2   3  10       77.63       64.09      7.45 o 
  -6   4  10        9.76        3.53      4.07 o 
  -5   4  10       21.00       12.30      3.83 o 
  -4   4  10      783.07      768.47     15.14 o 
  -3   4  10      592.43      597.70     12.74 o 
  -2   4  10      314.20      312.84      9.93 o 
  -1   4  10      234.61      232.01      7.65 o 
   0   4  10      298.00      297.17     19.75 o 
   1   4  10        6.02       -0.95      3.73 o 
  -5   5  10        6.18        6.54      4.74 o 
  -4   5  10      188.43      189.23      7.73 o 
  -3   5  10       52.56       56.28      5.02 o 
  -2   5  10      185.48      173.11      7.26 o 
  -1   5  10       91.32       96.16      6.06 o 
   0   5  10      488.79      482.35     12.05 o 
   1 -10  11        4.35        6.09      5.64 o 
   2 -10  11        2.25       -6.32      5.19 o 
   3 -10  11       80.63       99.07      9.03 o 
  -1  -9  11        1.42       -4.74      5.42 o 
   0  -9  11      337.80      352.96     15.35 o 
   1  -9  11      235.83      213.71     11.74 o 
   2  -9  11       23.56       26.20      4.37 o 
   3  -9  11       87.14       98.07      6.06 o 
   4  -9  11       86.16       88.80      6.13 o 
  -2  -8  11      137.42      151.20     11.28 o 
  -1  -8  11      424.92      456.54     16.93 o 
   0  -8  11      382.06      434.20     16.02 o 
   1  -8  11       19.02       25.05      6.09 o 
   2  -8  11       64.33       63.74      5.02 o 
   3  -8  11      154.80      132.27      8.12 o 
   4  -8  11      589.15      600.69     13.45 o 
   5  -8  11      235.66      244.81      8.80 o 
  -3  -7  11        2.15       -0.45      5.64 o 
  -2  -7  11        1.21       -7.00      4.96 o 
  -1  -7  11       90.69       94.78      8.58 o 
   0  -7  11      710.06      695.08     20.31 o 
   1  -7  11      351.26      350.42      9.17 o 
   2  -7  11      237.58      217.92      7.50 o 
   3  -7  11      315.90      311.52      8.74 o 
   4  -7  11      125.30      134.07      6.68 o 
   5  -7  11       63.86       66.66      5.30 o 
  -4  -6  11      149.96      166.08      7.58 o 
  -3  -6  11      122.13      121.81     14.56 o 
  -2  -6  11      112.50      136.31      9.48 o 
  -1  -6  11      629.16      638.21     18.96 o 
   0  -6  11      120.41      129.76     10.38 o 
   1  -6  11      258.67      250.61      8.58 o 
   2  -6  11       87.81       99.32      7.00 o 
   3  -6  11      263.14      263.33      8.10 o 
   4  -6  11      742.75      764.06     16.93 o 
   5  -6  11      262.15      268.65     16.47 o 
  -4  -5  11       64.09       67.97      5.65 o 
  -3  -5  11       82.47       88.81     10.04 o 
  -2  -5  11       15.37       18.28      5.42 o 
  -1  -5  11      164.85      154.23     15.46 o 
   0  -5  11     1026.65      989.95     16.91 o 
   1  -5  11      451.29      440.55     10.83 o 
   2  -5  11      175.80      181.13      6.59 o 
   3  -5  11      257.32      251.67      7.78 o 
   4  -5  11       34.10       27.93      3.96 o 
   5  -5  11      102.78       97.87      6.07 o 
  -5  -4  11        6.67        8.12      5.42 o 
  -4  -4  11      199.81      215.74     10.38 o 
  -3  -4  11      328.40      329.26     11.74 o 
  -2  -4  11      460.94      464.07     10.02 o 
  -1  -4  11      802.83      787.03     16.02 o 
   0  -4  11      109.65      141.42     12.07 o 
   1  -4  11      235.30      224.05     11.85 o 
   2  -4  11      102.68       98.89      5.10 o 
   3  -4  11      218.28      220.52     11.28 o 
   4  -4  11      483.76      469.65     13.54 o 
   5  -4  11      121.32      126.69      6.45 o 
  -5  -3  11       60.09       75.60      7.45 o 
  -4  -3  11       16.14       14.89      4.96 o 
  -3  -3  11      307.52      296.99     11.06 o 
  -2  -3  11        5.55        6.75      4.85 o 
  -1  -3  11      458.16      477.30     14.67 o 
   0  -3  11     1135.57     1153.87     27.08 o 
   1  -3  11      572.59      576.60     17.15 o 
   2  -3  11      529.33      518.79     13.20 o 
   3  -3  11      238.84      234.30      7.32 o 
   4  -3  11        0.16       -2.34      3.95 o 
   5  -3  11       31.86       44.90      4.71 o 
  -6  -2  11      102.73      104.49      8.58 o 
  -5  -2  11       14.97       14.22      5.42 o 
  -4  -2  11      555.23      581.56     16.70 o 
  -3  -2  11      415.93      414.78      9.49 o 
  -2  -2  11      267.40      265.05      7.34 o 
  -1  -2  11      273.75      276.64     10.38 o 
   0  -2  11       52.88       40.85      5.42 o 
   1  -2  11      256.92      226.58     10.61 o 
   2  -2  11       46.08       41.07      5.87 o 
   3  -2  11      435.66      469.85     16.02 o 
   4  -2  11      816.73      808.37     22.79 o 
  -6  -1  11        2.80        0.00      5.19 o 
  -5  -1  11       14.86       16.47      5.87 o 
  -4  -1  11       92.11      100.20      7.90 o 
  -3  -1  11       36.45       35.40     10.27 o 
  -2  -1  11        4.78        0.13      2.63 o 
  -1  -1  11      746.35      762.61     13.75 o 
   0  -1  11     1570.32     1519.47     33.85 o 
   1  -1  11      204.78      173.09      9.25 o 
   2  -1  11      236.98      256.37     11.74 o 
   3  -1  11      256.07      267.42     12.41 o 
   4  -1  11        2.35        2.26      5.42 o 
  -6   0  11        1.06        6.54      5.87 o 
  -5   0  11      283.08      286.16     12.19 o 
  -4   0  11      237.36      242.03      9.37 o 
  -3   0  11       96.51       95.35      5.11 o 
  -2   0  11      154.34      172.73      6.46 o 
  -1   0  11      252.23      281.75      7.79 o 
   0   0  11       18.06       12.64      4.96 o 
   1   0  11      214.83      220.71     10.83 o 
   2   0  11       94.01       98.39      8.35 o 
   3   0  11      188.72      181.22     10.16 o 
  -6   1  11      362.25      364.92     14.67 o 
  -5   1  11      261.49      284.27      8.70 o 
  -4   1  11       23.62       24.48      3.83 o 
  -3   1  11       57.69       57.20      4.55 o 
  -2   1  11       33.12       33.06      3.91 o 
  -1   1  11      703.56      698.27     33.51 o 
   0   1  11      957.87      992.93     17.20 o 
   1   1  11      168.51      158.42      9.48 o 
   2   1  11      254.13      277.13     12.64 o 
   3   1  11      152.52      146.24      9.93 o 
  -5   2  11      273.18      270.14      8.62 o 
  -4   2  11      435.51      452.03     10.93 o 
  -3   2  11      117.55      114.49      5.74 o 
  -2   2  11      345.59      345.32     13.09 o 
  -1   2  11      252.77      261.81      8.03 o 
   0   2  11       26.16       27.50      3.89 o 
   1   2  11       34.08       37.24      6.54 o 
   2   2  11      130.69      141.50      9.93 o 
  -5   3  11      132.61      128.81      6.84 o 
  -4   3  11        0.56       -2.21      3.43 o 
  -3   3  11      119.25      118.56      6.14 o 
  -2   3  11      102.65      110.19      6.13 o 
  -1   3  11      661.53      660.59     17.26 o 
   0   3  11      502.60      510.28     12.04 o 
   1   3  11      105.48       96.59      8.80 o 
  -4   4  11      270.12      294.66      9.17 o 
  -3   4  11      141.50      139.14      6.54 o 
  -2   4  11      292.43      289.62      8.93 o 
  -1   4  11       92.33       97.85      6.22 o 
   1  -9  12      110.07      113.74      9.48 o 
   2  -9  12      363.15      368.30     10.43 o 
  -1  -8  12        1.44        8.35      6.32 o 
   0  -8  12      110.36      118.03      9.03 o 
   1  -8  12        8.31        5.42      5.64 o 
   2  -8  12      184.02      195.27      7.81 o 
   3  -8  12      471.04      476.50     11.89 o 
  -2  -7  12       18.45       26.86      6.77 o 
  -1  -7  12      382.76      376.43     15.12 o 
   0  -7  12      230.13      240.12     11.74 o 
   1  -7  12      140.59      143.31     22.45 o 
   2  -7  12      684.71      677.03     23.24 o 
   3  -7  12       13.58       13.46      6.09 o 
   4  -7  12        0.38       -3.25     10.38 o 
  -3  -6  12      219.97      222.29     12.19 o 
  -2  -6  12      263.27      277.81     12.64 o 
  -1  -6  12        1.43       -3.39      4.74 o 
   0  -6  12       40.08       42.31      4.39 o 
   1  -6  12       14.52       19.76      3.91 o 
   2  -6  12      152.54      165.90      6.93 o 
   3  -6  12      528.22      528.62     12.10 o 
   4  -6  12      125.29      120.86      6.59 o 
  -4  -5  12        0.04       -5.42      4.74 o 
  -2  -5  12      343.89      361.76     13.54 o 
  -1  -5  12      635.92      588.33     17.38 o 
   0  -5  12      324.77      345.83      9.01 o 
   1  -5  12      362.89      390.53      9.70 o 
   2  -5  12      486.18      503.16     11.28 o 
   3  -5  12       17.29       20.94      3.90 o 
   4  -5  12       11.85       16.47      4.07 o 
  -4  -4  12       76.51       85.08      7.67 o 
  -3  -4  12      298.58      280.29     11.28 o 
  -1  -4  12       39.18       45.81      5.64 o 
   0  -4  12       40.18       48.29      6.09 o 
   1  -4  12       21.72       18.51      5.64 o 
   2  -4  12      365.98      373.72      9.31 o 
   3  -4  12      523.83      542.23     11.85 o 
   4  -4  12      262.54      282.64      8.71 o 
  -4  -3  12        0.14       -6.77      4.51 o 
  -3  -3  12        1.25       -0.68      4.51 o 
  -2  -3  12      298.82      318.65     11.96 o 
  -1  -3  12      759.08      789.41     21.21 o 
   0  -3  12      207.56      229.74     10.83 o 
   1  -3  12      283.38      284.58     12.19 o 
   2  -3  12      165.86      141.27      9.70 o 
   3  -3  12        0.08        1.13      5.42 o 
   4  -3  12        7.17       12.41      6.32 o 
  -4  -2  12      182.36      170.84      9.93 o 
  -3  -2  12      264.38      263.58      7.74 o 
  -2  -2  12      234.58      231.16      8.91 o 
  -1  -2  12        0.77        2.03      4.51 o 
   0  -2  12        1.16       -5.42      4.51 o 
   1  -2  12       33.69       43.33      6.54 o 
   2  -2  12      602.32      629.63     19.41 o 
   3  -2  12      209.92      229.96     11.96 o 
  -5  -1  12        0.42       -1.81      5.42 o 
  -4  -1  12        0.05        1.13      4.74 o 
  -3  -1  12      201.77      192.03      7.02 o 
  -2  -1  12      863.06      845.43     33.96 o 
  -1  -1  12      571.38      561.93     17.38 o 
   0  -1  12      143.44      136.53      9.03 o 
   1  -1  12      606.93      621.96     19.18 o 
   2  -1  12      339.49      346.64     14.22 o 
   3  -1  12       18.61       21.89      6.32 o 
  -5   0  12      100.49      104.04      9.03 o 
  -4   0  12       20.40       16.08      3.99 o 
  -3   0  12      362.86      360.68     11.85 o 
  -2   0  12      208.10      209.28      7.16 o 
  -1   0  12      102.86      122.32      8.58 o 
   0   0  12       29.78       30.47      6.32 o 
   1   0  12       16.23       20.99      6.09 o 
   2   0  12      335.83      310.30     13.77 o 
  -4   1  12       18.80       22.09      7.67 o 
  -3   1  12       90.83       82.47      5.42 o 
  -2   1  12      523.69      525.30     11.87 o 
  -1   1  12      437.75      443.67     10.73 o 
   0   1  12      166.83      183.47     10.38 o 
   1   1  12      254.93      274.19     12.86 o 
  -4   2  12      109.64      108.26      6.38 o 
  -3   2  12      263.43      279.61      8.85 o 
  -2   2  12      112.42      120.68     12.30 o 
  -1   2  12       14.33       16.35      4.14 o 
   0   2  12        1.72        6.54      4.96 o 
  -2   3  12      414.67      421.55     11.16 o 
  -1  -7  13       84.42       84.18      8.80 o 
   0  -7  13      458.76      475.95     17.15 o 
   1  -7  13      266.37      257.98      8.62 o 
   2  -7  13        1.69        1.09      8.58 o 
  -1  -6  13        4.31        5.64      5.87 o 
   0  -6  13       99.00      124.16      6.14 o 
   1  -6  13      387.95      386.10     10.28 o 
   2  -6  13      147.63      150.16      6.93 o 
   0  -5  13      434.15      467.60     16.02 o 
   1  -5  13      394.79      422.24     15.57 o 
   2  -5  13        3.37        2.71      5.42 o 
   3  -5  13        8.53        9.78      8.91 o 
  -1  -4  13        0.74        1.13      4.74 o 
   0  -4  13        2.63        7.90      5.19 o 
   1  -4  13      382.21      394.25     14.67 o 
   2  -4  13      301.15      297.21     13.54 o 
  -2  -3  13      197.07      214.39     10.61 o 
  -1  -3  13      195.19      197.47     10.61 o 
   0  -3  13      507.65      528.08     17.60 o 
   1  -3  13      236.02      263.36     12.64 o 
   2  -3  13        0.70       -7.45      4.96 o 
  -3  -2  13       51.42       58.22      7.22 o 
  -2  -2  13        3.14        4.96      4.96 o 
  -1  -2  13        0.93        2.03      4.96 o 
   0  -2  13      114.24      122.09      9.48 o 
   1  -2  13      349.54      351.15     14.67 o 
   2  -2  13      308.57      321.13     14.22 o 
  -3  -1  13      255.37      244.73      8.06 o 
  -2  -1  13       91.92       92.30      8.12 o 
  -1  -1  13      224.13      230.87     11.74 o 
   0  -1  13      617.96      651.52     20.31 o 
   1  -1  13       12.12       11.96      6.09 o 
  -3   0  13       24.75       19.38      4.14 o 
  -2   0  13        1.42        5.64      5.42 o 
  -1   0  13       64.40       68.61      8.12 o 
   0   0  13       47.65       54.16      7.67 o 
                                                 
